# Supplementary material for: Estimating within-stride metabolic cost from stride-average data using autoencoders and expander networks
Source: Front Bioeng Biotechnol. 2025 Jun 20;13:1579085. doi: 10.3389/fbioe.2025.1579085 (PMC12226529; doi:10.3389/fbioe.2025.1579085)
Supplement: Supplementary file 1 [file Datasheet1.ZIP]

Archive with 212 entries (177 files):
- SuppMat/
- __MACOSX/._SuppMat
- SuppMat/EpochStudy_3Layers6633_OptAct/
- __MACOSX/SuppMat/._EpochStudy_3Layers6633_OptAct
- SuppMat/EpochStudy_3Layer6633_OptAct_20241223.ipynb
- __MACOSX/SuppMat/._EpochStudy_3Layer6633_OptAct_20241223.ipynb
- SuppMat/natsortfiles.m
- __MACOSX/SuppMat/._natsortfiles.m
- SuppMat/PlotEpochStudy.m
- __MACOSX/SuppMat/._PlotEpochStudy.m
- SuppMat/UAESurface.png
- __MACOSX/SuppMat/._UAESurface.png
- SuppMat/.DS_Store
- __MACOSX/SuppMat/._.DS_Store
- SuppMat/ActModels2Layers/
- __MACOSX/SuppMat/._ActModels2Layers
- SuppMat/TAESurface.png
- __MACOSX/SuppMat/._TAESurface.png
- SuppMat/ExpanderArchStudy_20241028_Paper.ipynb
- __MACOSX/SuppMat/._ExpanderArchStudy_20241028_Paper.ipynb
- SuppMat/ProduceResults_20241204.ipynb
- __MACOSX/SuppMat/._ProduceResults_20241204.ipynb
- SuppMat/PlotActStudy_3Layer.m
- __MACOSX/SuppMat/._PlotActStudy_3Layer.m
- SuppMat/ArchModels/
- __MACOSX/SuppMat/._ArchModels
- SuppMat/ActModels3Layers/
- __MACOSX/SuppMat/._ActModels3Layers
- SuppMat/Results_1006633_OptAct/
- __MACOSX/SuppMat/._Results_1006633_OptAct
- SuppMat/natsort.m
- __MACOSX/SuppMat/._natsort.m
- SuppMat/PlotArchStudy.m
- __MACOSX/SuppMat/._PlotArchStudy.m
- SuppMat/PlotActStudy_2Layers.m
- __MACOSX/SuppMat/._PlotActStudy_2Layers.m
- SuppMat/PlotResults_Figs9to10.m
- __MACOSX/SuppMat/._PlotResults_Figs9to10.m
- SuppMat/SimDataYseries_20231219.mat
- __MACOSX/SuppMat/._SimDataYseries_20231219.mat
- SuppMat/ExSurface.png
- __MACOSX/SuppMat/._ExSurface.png
- SuppMat/ExpActStudy_3Layer_20241203_Paper.ipynb
- __MACOSX/SuppMat/._ExpActStudy_3Layer_20241203_Paper.ipynb
- SuppMat/ExpActStudy_20241203_Paper.ipynb
- __MACOSX/SuppMat/._ExpActStudy_20241203_Paper.ipynb
- SuppMat/EpochStudy_3Layers6633_OptAct/N=50_Epochs=2000/
- __MACOSX/SuppMat/EpochStudy_3Layers6633_OptAct/._N=50_Epochs=2000
- SuppMat/EpochStudy_3Layers6633_OptAct/N=50_Epochs=2250/
- __MACOSX/SuppMat/EpochStudy_3Layers6633_OptAct/._N=50_Epochs=2250
- SuppMat/EpochStudy_3Layers6633_OptAct/N=50_Epochs=6000/
- __MACOSX/SuppMat/EpochStudy_3Layers6633_OptAct/._N=50_Epochs=6000
- SuppMat/EpochStudy_3Layers6633_OptAct/N=50_Epochs=4500/
- __MACOSX/SuppMat/EpochStudy_3Layers6633_OptAct/._N=50_Epochs=4500
- SuppMat/EpochStudy_3Layers6633_OptAct/N=50_Epochs=7000/
- __MACOSX/SuppMat/EpochStudy_3Layers6633_OptAct/._N=50_Epochs=7000
- SuppMat/EpochStudy_3Layers6633_OptAct/.DS_Store
- __MACOSX/SuppMat/EpochStudy_3Layers6633_OptAct/._.DS_Store
- SuppMat/EpochStudy_3Layers6633_OptAct/N=50_Epochs=5500/
- __MACOSX/SuppMat/EpochStudy_3Layers6633_OptAct/._N=50_Epochs=5500
- SuppMat/EpochStudy_3Layers6633_OptAct/N=50_Epochs=1750/
- __MACOSX/SuppMat/EpochStudy_3Layers6633_OptAct/._N=50_Epochs=1750
- SuppMat/EpochStudy_3Layers6633_OptAct/N=50_Epochs=3000/
- __MACOSX/SuppMat/EpochStudy_3Layers6633_OptAct/._N=50_Epochs=3000
- SuppMat/EpochStudy_3Layers6633_OptAct/N=50_Epochs=1500/
- __MACOSX/SuppMat/EpochStudy_3Layers6633_OptAct/._N=50_Epochs=1500
- SuppMat/EpochStudy_3Layers6633_OptAct/N=50_Epochs=8000/
- __MACOSX/SuppMat/EpochStudy_3Layers6633_OptAct/._N=50_Epochs=8000
- SuppMat/EpochStudy_3Layers6633_OptAct/N=50_Epochs=10000/
- __MACOSX/SuppMat/EpochStudy_3Layers6633_OptAct/._N=50_Epochs=10000
- SuppMat/EpochStudy_3Layers6633_OptAct/N=50_Epochs=9000/
- __MACOSX/SuppMat/EpochStudy_3Layers6633_OptAct/._N=50_Epochs=9000
- SuppMat/EpochStudy_3Layers6633_OptAct/N=50_Epochs=500/
- __MACOSX/SuppMat/EpochStudy_3Layers6633_OptAct/._N=50_Epochs=500
- SuppMat/EpochStudy_3Layers6633_OptAct/N=50_Epochs=750/
- __MACOSX/SuppMat/EpochStudy_3Layers6633_OptAct/._N=50_Epochs=750
- SuppMat/EpochStudy_3Layers6633_OptAct/N=50_Epochs=8500/
- __MACOSX/SuppMat/EpochStudy_3Layers6633_OptAct/._N=50_Epochs=8500
- SuppMat/EpochStudy_3Layers6633_OptAct/N=50_Epochs=250/
- __MACOSX/SuppMat/EpochStudy_3Layers6633_OptAct/._N=50_Epochs=250
- SuppMat/EpochStudy_3Layers6633_OptAct/N=50_Epochs=9500/
- __MACOSX/SuppMat/EpochStudy_3Layers6633_OptAct/._N=50_Epochs=9500
- SuppMat/EpochStudy_3Layers6633_OptAct/N=50_Epochs=4000/
- __MACOSX/SuppMat/EpochStudy_3Layers6633_OptAct/._N=50_Epochs=4000
- SuppMat/EpochStudy_3Layers6633_OptAct/N=50_Epochs=6500/
- __MACOSX/SuppMat/EpochStudy_3Layers6633_OptAct/._N=50_Epochs=6500
- SuppMat/EpochStudy_3Layers6633_OptAct/N=50_Epochs=2750/
- __MACOSX/SuppMat/EpochStudy_3Layers6633_OptAct/._N=50_Epochs=2750
- SuppMat/EpochStudy_3Layers6633_OptAct/N=50_Epochs=2500/
- __MACOSX/SuppMat/EpochStudy_3Layers6633_OptAct/._N=50_Epochs=2500
- SuppMat/EpochStudy_3Layers6633_OptAct/N=50_Epochs=1000/
- __MACOSX/SuppMat/EpochStudy_3Layers6633_OptAct/._N=50_Epochs=1000
- SuppMat/EpochStudy_3Layers6633_OptAct/N=50_Epochs=3500/
- __MACOSX/SuppMat/EpochStudy_3Layers6633_OptAct/._N=50_Epochs=3500
- SuppMat/EpochStudy_3Layers6633_OptAct/N=50_Epochs=1250/
- __MACOSX/SuppMat/EpochStudy_3Layers6633_OptAct/._N=50_Epochs=1250
- SuppMat/EpochStudy_3Layers6633_OptAct/N=50_Epochs=5000/
- __MACOSX/SuppMat/EpochStudy_3Layers6633_OptAct/._N=50_Epochs=5000
- SuppMat/EpochStudy_3Layers6633_OptAct/N=50_Epochs=7500/
- __MACOSX/SuppMat/EpochStudy_3Layers6633_OptAct/._N=50_Epochs=7500
- SuppMat/ActModels2Layers/N=50_Epochs=2000/
- __MACOSX/SuppMat/ActModels2Layers/._N=50_Epochs=2000
- SuppMat/ActModels2Layers/.DS_Store
- __MACOSX/SuppMat/ActModels2Layers/._.DS_Store
- SuppMat/ArchModels/N=50_Epochs=2000/
- __MACOSX/SuppMat/ArchModels/._N=50_Epochs=2000
- SuppMat/ArchModels/.DS_Store
- __MACOSX/SuppMat/ArchModels/._.DS_Store
- SuppMat/ActModels3Layers/N=50_Epochs=2000/
- __MACOSX/SuppMat/ActModels3Layers/._N=50_Epochs=2000
- SuppMat/ActModels3Layers/.DS_Store
- __MACOSX/SuppMat/ActModels3Layers/._.DS_Store
- SuppMat/Results_1006633_OptAct/ExLin_Epochs=2000.keras
- __MACOSX/SuppMat/Results_1006633_OptAct/._ExLin_Epochs=2000.keras
- SuppMat/Results_1006633_OptAct/TAE_Epochs=500.keras
- __MACOSX/SuppMat/Results_1006633_OptAct/._TAE_Epochs=500.keras
- SuppMat/Results_1006633_OptAct/.DS_Store
- __MACOSX/SuppMat/Results_1006633_OptAct/._.DS_Store
- SuppMat/Results_1006633_OptAct/UAE_Epochs=1000.keras
- __MACOSX/SuppMat/Results_1006633_OptAct/._UAE_Epochs=1000.keras
- SuppMat/Results_1006633_OptAct/UAEDecoder_Epochs=1000.keras
- __MACOSX/SuppMat/Results_1006633_OptAct/._UAEDecoder_Epochs=1000.keras
- SuppMat/Results_1006633_OptAct/TAEDecoder_Epochs=500.keras
- __MACOSX/SuppMat/Results_1006633_OptAct/._TAEDecoder_Epochs=500.keras
- SuppMat/Results_1006633_OptAct/Ex_Epochs=2000.keras
- __MACOSX/SuppMat/Results_1006633_OptAct/._Ex_Epochs=2000.keras
- SuppMat/Results_1006633_OptAct/Results_OptAct_Epochs=Vary.mat
- __MACOSX/SuppMat/Results_1006633_OptAct/._Results_OptAct_Epochs=Vary.mat
- SuppMat/EpochStudy_3Layers6633_OptAct/N=50_Epochs=2000/.DS_Store
- __MACOSX/SuppMat/EpochStudy_3Layers6633_OptAct/N=50_Epochs=2000/._.DS_Store
- SuppMat/EpochStudy_3Layers6633_OptAct/N=50_Epochs=2000/Results.mat
- __MACOSX/SuppMat/EpochStudy_3Layers6633_OptAct/N=50_Epochs=2000/._Results.mat
- SuppMat/EpochStudy_3Layers6633_OptAct/N=50_Epochs=2250/.DS_Store
- __MACOSX/SuppMat/EpochStudy_3Layers6633_OptAct/N=50_Epochs=2250/._.DS_Store
- SuppMat/EpochStudy_3Layers6633_OptAct/N=50_Epochs=2250/Results.mat
- __MACOSX/SuppMat/EpochStudy_3Layers6633_OptAct/N=50_Epochs=2250/._Results.mat
- SuppMat/EpochStudy_3Layers6633_OptAct/N=50_Epochs=6000/Results.mat
- __MACOSX/SuppMat/EpochStudy_3Layers6633_OptAct/N=50_Epochs=6000/._Results.mat
- SuppMat/EpochStudy_3Layers6633_OptAct/N=50_Epochs=4500/Results.mat
- __MACOSX/SuppMat/EpochStudy_3Layers6633_OptAct/N=50_Epochs=4500/._Results.mat
- SuppMat/EpochStudy_3Layers6633_OptAct/N=50_Epochs=7000/Results.mat
- __MACOSX/SuppMat/EpochStudy_3Layers6633_OptAct/N=50_Epochs=7000/._Results.mat
- SuppMat/EpochStudy_3Layers6633_OptAct/N=50_Epochs=5500/Results.mat
- __MACOSX/SuppMat/EpochStudy_3Layers6633_OptAct/N=50_Epochs=5500/._Results.mat
- SuppMat/EpochStudy_3Layers6633_OptAct/N=50_Epochs=1750/.DS_Store
- __MACOSX/SuppMat/EpochStudy_3Layers6633_OptAct/N=50_Epochs=1750/._.DS_Store
- SuppMat/EpochStudy_3Layers6633_OptAct/N=50_Epochs=1750/Results.mat
- __MACOSX/SuppMat/EpochStudy_3Layers6633_OptAct/N=50_Epochs=1750/._Results.mat
- SuppMat/EpochStudy_3Layers6633_OptAct/N=50_Epochs=3000/.DS_Store
- __MACOSX/SuppMat/EpochStudy_3Layers6633_OptAct/N=50_Epochs=3000/._.DS_Store
- SuppMat/EpochStudy_3Layers6633_OptAct/N=50_Epochs=3000/Results.mat
- __MACOSX/SuppMat/EpochStudy_3Layers6633_OptAct/N=50_Epochs=3000/._Results.mat
- SuppMat/EpochStudy_3Layers6633_OptAct/N=50_Epochs=1500/.DS_Store
- __MACOSX/SuppMat/EpochStudy_3Layers6633_OptAct/N=50_Epochs=1500/._.DS_Store
- SuppMat/EpochStudy_3Layers6633_OptAct/N=50_Epochs=1500/Results.mat
- __MACOSX/SuppMat/EpochStudy_3Layers6633_OptAct/N=50_Epochs=1500/._Results.mat
- SuppMat/EpochStudy_3Layers6633_OptAct/N=50_Epochs=8000/Results.mat
- __MACOSX/SuppMat/EpochStudy_3Layers6633_OptAct/N=50_Epochs=8000/._Results.mat
- SuppMat/EpochStudy_3Layers6633_OptAct/N=50_Epochs=10000/Results.mat
- __MACOSX/SuppMat/EpochStudy_3Layers6633_OptAct/N=50_Epochs=10000/._Results.mat
- SuppMat/EpochStudy_3Layers6633_OptAct/N=50_Epochs=9000/Results.mat
- __MACOSX/SuppMat/EpochStudy_3Layers6633_OptAct/N=50_Epochs=9000/._Results.mat
- SuppMat/EpochStudy_3Layers6633_OptAct/N=50_Epochs=500/Results.mat
- __MACOSX/SuppMat/EpochStudy_3Layers6633_OptAct/N=50_Epochs=500/._Results.mat
- SuppMat/EpochStudy_3Layers6633_OptAct/N=50_Epochs=750/Results.mat
- __MACOSX/SuppMat/EpochStudy_3Layers6633_OptAct/N=50_Epochs=750/._Results.mat
- SuppMat/EpochStudy_3Layers6633_OptAct/N=50_Epochs=8500/.DS_Store
- __MACOSX/SuppMat/EpochStudy_3Layers6633_OptAct/N=50_Epochs=8500/._.DS_Store
- SuppMat/EpochStudy_3Layers6633_OptAct/N=50_Epochs=8500/Results.mat
- __MACOSX/SuppMat/EpochStudy_3Layers6633_OptAct/N=50_Epochs=8500/._Results.mat
- SuppMat/EpochStudy_3Layers6633_OptAct/N=50_Epochs=250/Results.mat
- __MACOSX/SuppMat/EpochStudy_3Layers6633_OptAct/N=50_Epochs=250/._Results.mat
- SuppMat/EpochStudy_3Layers6633_OptAct/N=50_Epochs=9500/Results.mat
- __MACOSX/SuppMat/EpochStudy_3Layers6633_OptAct/N=50_Epochs=9500/._Results.mat
- SuppMat/EpochStudy_3Layers6633_OptAct/N=50_Epochs=4000/Results.mat
- __MACOSX/SuppMat/EpochStudy_3Layers6633_OptAct/N=50_Epochs=4000/._Results.mat
- SuppMat/EpochStudy_3Layers6633_OptAct/N=50_Epochs=6500/.DS_Store
- __MACOSX/SuppMat/EpochStudy_3Layers6633_OptAct/N=50_Epochs=6500/._.DS_Store
- SuppMat/EpochStudy_3Layers6633_OptAct/N=50_Epochs=6500/Results.mat
- __MACOSX/SuppMat/EpochStudy_3Layers6633_OptAct/N=50_Epochs=6500/._Results.mat
- SuppMat/EpochStudy_3Layers6633_OptAct/N=50_Epochs=2750/.DS_Store
- __MACOSX/SuppMat/EpochStudy_3Layers6633_OptAct/N=50_Epochs=2750/._.DS_Store
- SuppMat/EpochStudy_3Layers6633_OptAct/N=50_Epochs=2750/Results.mat
- __MACOSX/SuppMat/EpochStudy_3Layers6633_OptAct/N=50_Epochs=2750/._Results.mat
- SuppMat/EpochStudy_3Layers6633_OptAct/N=50_Epochs=2500/.DS_Store
- __MACOSX/SuppMat/EpochStudy_3Layers6633_OptAct/N=50_Epochs=2500/._.DS_Store
- SuppMat/EpochStudy_3Layers6633_OptAct/N=50_Epochs=2500/Results.mat
- __MACOSX/SuppMat/EpochStudy_3Layers6633_OptAct/N=50_Epochs=2500/._Results.mat
- SuppMat/EpochStudy_3Layers6633_OptAct/N=50_Epochs=1000/Results.mat
- __MACOSX/SuppMat/EpochStudy_3Layers6633_OptAct/N=50_Epochs=1000/._Results.mat
- SuppMat/EpochStudy_3Layers6633_OptAct/N=50_Epochs=3500/.DS_Store
- __MACOSX/SuppMat/EpochStudy_3Layers6633_OptAct/N=50_Epochs=3500/._.DS_Store
- SuppMat/EpochStudy_3Layers6633_OptAct/N=50_Epochs=3500/Results.mat
- __MACOSX/SuppMat/EpochStudy_3Layers6633_OptAct/N=50_Epochs=3500/._Results.mat
- SuppMat/EpochStudy_3Layers6633_OptAct/N=50_Epochs=1250/.DS_Store
- __MACOSX/SuppMat/EpochStudy_3Layers6633_OptAct/N=50_Epochs=1250/._.DS_Store
- SuppMat/EpochStudy_3Layers6633_OptAct/N=50_Epochs=1250/Results.mat
- __MACOSX/SuppMat/EpochStudy_3Layers6633_OptAct/N=50_Epochs=1250/._Results.mat
- SuppMat/EpochStudy_3Layers6633_OptAct/N=50_Epochs=5000/Results.mat
- __MACOSX/SuppMat/EpochStudy_3Layers6633_OptAct/N=50_Epochs=5000/._Results.mat
- SuppMat/EpochStudy_3Layers6633_OptAct/N=50_Epochs=7500/Results.mat
- __MACOSX/SuppMat/EpochStudy_3Layers6633_OptAct/N=50_Epochs=7500/._Results.mat
- SuppMat/ActModels2Layers/N=50_Epochs=2000/Results.mat
- __MACOSX/SuppMat/ActModels2Layers/N=50_Epochs=2000/._Results.mat
- SuppMat/ArchModels/N=50_Epochs=2000/.DS_Store
- __MACOSX/SuppMat/ArchModels/N=50_Epochs=2000/._.DS_Store
- SuppMat/ArchModels/N=50_Epochs=2000/TAE_Results.mat
- __MACOSX/SuppMat/ArchModels/N=50_Epochs=2000/._TAE_Results.mat
- SuppMat/ArchModels/N=50_Epochs=2000/UAE_EX_Results.mat
- __MACOSX/SuppMat/ArchModels/N=50_Epochs=2000/._UAE_EX_Results.mat
- SuppMat/ActModels3Layers/N=50_Epochs=2000/Results.mat
- __MACOSX/SuppMat/ActModels3Layers/N=50_Epochs=2000/._Results.mat
