# Supplementary material for: Estimating within-stride metabolic cost from stride-average data using autoencoders and expander networks
Source: Front Bioeng Biotechnol. 2025 Jun 20;13:1579085. doi: 10.3389/fbioe.2025.1579085 (PMC12226529; doi:10.3389/fbioe.2025.1579085)
Supplement: Supplementary file 1 [file Datasheet1.ZIP › SuppMat/EpochStudy_3Layer6633_OptAct_20241223.ipynb]

# %% [code]
%reset -f
import numpy as np
import tensorflow as tf
import keras
import mat73, os
import scipy as sp
import hdf5storage as hd
import time

# Define custom layer for tying the weights of the encoder and the decoder
class DenseTranspose(keras.layers.Layer):
    def __init__(self, dense, activation=None, **kwargs):
        super().__init__(**kwargs)
        self.dense = dense
        self.activation = keras.activations.get(activation)

    def build(self, batch_input_shape):
        self.bias = self.add_weight(name="bias",shape=[self.dense.input.shape[-1]],initializer="zeros")
        super().build(batch_input_shape)

    def call(self, inputs):
        z = tf.matmul(inputs, self.dense.weights[0], transpose_b=True)
        z = z + self.bias
        return self.activation(z)

    def compute_output_shape(self, input_shape):
        # The output shape should match the number of units in the Dense layer
        return tf.TensorShape([input_shape[0], self.dense.units])

    def get_config(self):
        config = super().get_config()
        config.update({
            "dense": self.dense,
            "activation": keras.activations.serialize(self.activation),
        })
        return config

# Define R-squared metric
def rsqr(target,prediction):
    ss1 = np.sum((target-target.mean())**2)
    ss2 = np.sum((target-prediction)**2)
    rsq = 1-ss2/ss1
    return rsq

mat = mat73.loadmat('SimDataYseries_20231219.mat')
YPert = mat['YPertAll']
YPertMean = mat['YPertAllMean']
YUnpert = mat['YUnpert']
YUnpertMean = mat['YUnpertMean']
Ynames = mat['Ynames']

# Create Training and Target Data using Simulation Y Time Series
UAE_InputData = np.copy(YPert)
UAE_TargetData = [np.copy(YPertMean),np.copy(YPert)]

Ex_InputData = np.copy(YPertMean[:,0])
Ex_TargetData = np.copy(YPert)


# Create Test Data
YUMean = np.reshape(np.copy(YUnpertMean[:,0]),(-1,1))
YPMean = np.reshape(np.copy(YPertMean[:,0]),(-1,1))
Stride = np.arange(0,100)

# Define Hyper Parameters
epochs = list(range(2000, 6000, 1000)) + list(range(3500,6500,1000))

N = 50

for Epochs in epochs:
    t = time.time()
    # Directory to save the files
    save_dir = f'EpochStudy_3Layers6633_OptAct/N={N}_Epochs={Epochs}'
    UAE_save_dir = f'EpochStudy_3Layers6633_OptAct/N={N}_Epochs={Epochs}/UAE'
    TAE_save_dir = f'EpochStudy_3Layers6633_OptAct/N={N}_Epochs={Epochs}/TAE'
    Ex_save_dir = f'EpochStudy_3Layers6633_OptAct/N={N}_Epochs={Epochs}/Ex'

    os.makedirs(save_dir, exist_ok=True)
    os.makedirs(UAE_save_dir, exist_ok=True)
    os.makedirs(TAE_save_dir, exist_ok=True)
    os.makedirs(Ex_save_dir, exist_ok=True)

    UAE_Corr = np.zeros((10,N))
    TAE_Corr = np.zeros((10,N))
    Ex_Corr = np.zeros((10,N))
    UAE_RSqr = np.zeros((10,N))
    TAE_RSqr = np.zeros((10,N))
    Ex_RSqr = np.zeros((10,N))

    # Create Empty List of Models
    UAE_ModelStore = []
    TAE_ModelStore = []
    Ex_ModelStore = []

    UAE_HistoryStore = []
    TAE_HistoryStore = []
    Ex_HistoryStore = []

    for j in range(0,N):
        print(f'{Epochs} {j+1}')
        try:
            del UAE1006633, TAE1006633, Ex1006633
        except:
            a = 1

        ### Create Models
        # Autoencoder – ELU-Linear
        UAE_Input = keras.layers.Input(shape=(100,), name='EncInput')
        UAE_Intermediate1 = keras.layers.Dense(100, name='EncDense1',activation='linear')(UAE_Input)
        UAE_Intermediate2 = keras.layers.Dense(66, name='EncDense2',activation='tanh')(UAE_Intermediate1)
        UAE_Intermediate3 = keras.layers.Dense(33, name='EncDense3',activation='linear')(UAE_Intermediate2)
        UAE_Intermediate4 = keras.layers.Dense(1, name='EncDense4')(UAE_Intermediate3)
        UAE_Intermediate5 = keras.layers.Dense(33, name='DecDense1',activation='linear')(UAE_Intermediate4)
        UAE_Intermediate6 = keras.layers.Dense(66, name='DecDense2',activation='tanh')(UAE_Intermediate5)
        UAE_Output = keras.layers.Dense(100, name='DecDense3',activation='linear')(UAE_Intermediate6)

        UAE1006633 = keras.Model(inputs=UAE_Input, outputs=[UAE_Intermediate4, UAE_Output])
        UAE1006633.compile(optimizer='adam',loss=['mse','mse'])#,metrics=['accuracy','accuracy'])

        # Stacked Autoencoder with Tied Weights
        TAE_Dense1 = keras.layers.Dense(100, name='EncDense1',activation='linear')
        TAE_Dense2 = keras.layers.Dense(66, name='EncDense2',activation='linear')
        TAE_Dense3 = keras.layers.Dense(33, name='EncDense3',activation='linear')
        TAE_Dense4 = keras.layers.Dense(1, name='EncDense4')

        TAE_Input = keras.layers.Input(shape=(100,), name='EncInput')
        TAE_Intermediate1 = TAE_Dense1(TAE_Input)
        TAE_Intermediate2 = TAE_Dense2(TAE_Intermediate1)
        TAE_Intermediate3 = TAE_Dense3(TAE_Intermediate2)
        TAE_Intermediate4 = TAE_Dense4(TAE_Intermediate3)
        TAE_Intermediate5 = DenseTranspose(TAE_Dense4, name='Dec1')(TAE_Intermediate4)
        TAE_Intermediate6 = DenseTranspose(TAE_Dense3, activation='linear', name='Dec2')(TAE_Intermediate5)
        TAE_Intermediate7 = DenseTranspose(TAE_Dense2, activation='linear', name='Dec3')(TAE_Intermediate6)
        TAE_Output = DenseTranspose(TAE_Dense1, activation='linear', name='Dec4')(TAE_Intermediate7)

        TAE1006633 = keras.Model(inputs=TAE_Input, outputs=[TAE_Intermediate4, TAE_Output])
        TAE1006633.compile(optimizer='adam',loss=['mse','mse'])

        # Expander
        Ex_Input = keras.layers.Input(shape=(1,), name='DecInput')
        Ex_Intermediate1 = keras.layers.Dense(33, name='DecDense1',activation='linear')(Ex_Input)
        Ex_Intermediate2 = keras.layers.Dense(66, name='DecDense3',activation='elu')(Ex_Intermediate1)
        Ex_Output = keras.layers.Dense(100, name='DecDense5',activation='linear')(Ex_Intermediate2)

        Ex1006633 = keras.Model(inputs=Ex_Input, outputs=Ex_Output)
        Ex1006633.compile(optimizer='adam',loss='mse')#,metrics=['accuracy','accuracy'])

        UAE_History = UAE1006633.fit(UAE_InputData, UAE_TargetData, epochs=Epochs, verbose=0)
        TAE_History = TAE1006633.fit(UAE_InputData, UAE_TargetData, epochs=Epochs, verbose=0)
        Ex_History = Ex1006633.fit(Ex_InputData, Ex_TargetData, epochs=Epochs, verbose=0)

        UAE_HistoryStore.append(UAE_History)
        TAE_HistoryStore.append(TAE_History)
        Ex_HistoryStore.append(Ex_History)

        ### Create Decoder
        UAEDecoder_Input = keras.layers.Input(shape=(1,))
        UAEDecoder_Layer1 = UAE1006633.get_layer('DecDense1')(UAEDecoder_Input)
        UAEDecoder_Layer2 = UAE1006633.get_layer('DecDense2')(UAEDecoder_Layer1)
        UAEDecoder_Layer3 = UAE1006633.get_layer('DecDense3')(UAEDecoder_Layer2)
        UAEDecoder = keras.Model(inputs=UAEDecoder_Input, outputs=UAEDecoder_Layer3)

        TUAEDecoder_Input = keras.layers.Input(shape=(1,))
        TUAEDecoder_Layer1 = TAE1006633.get_layer('Dec1')(TUAEDecoder_Input)
        TUAEDecoder_Layer2 = TAE1006633.get_layer('Dec2')(TUAEDecoder_Layer1)
        TUAEDecoder_Layer3 = TAE1006633.get_layer('Dec3')(TUAEDecoder_Layer2)
        TUAEDecoder_Layer4 = TAE1006633.get_layer('Dec4')(TUAEDecoder_Layer3)
        TUAEDecoder = keras.Model(inputs=TUAEDecoder_Input, outputs=TUAEDecoder_Layer4)

        # Predict Time Series Using Decoder
        UAE_YUResults = UAEDecoder.predict(YUMean)
        TAE_YUResults = TUAEDecoder.predict(YUMean)
        Ex_YUResults = Ex1006633.predict(YUMean)

        # Predict Perturbed Data
        UAE_YPResults = UAEDecoder.predict(YPMean)
        TAE_YPResults = TUAEDecoder.predict(YPMean)
        Ex_YPResults = Ex1006633.predict(YPMean)

        UAE1006633.save(f'{UAE_save_dir}/Model{j}.keras')
        TAE1006633.save(f'{TAE_save_dir}/Model{j}.keras')
        Ex1006633.save(f'{Ex_save_dir}/Model{j}.keras')
        np.save(f'{UAE_save_dir}/History{j}.npy',UAE_History)
        np.save(f'{TAE_save_dir}/History{j}.npy',TAE_History)
        np.save(f'{Ex_save_dir}/History{j}.npy',Ex_History)

        for i in range(0,10):
            UAE_Corr[i,j] = sp.stats.pearsonr(YUnpert[i,:],UAE_YUResults[i,:])[0]
            UAE_RSqr[i,j] = rsqr(YUnpert[i,:],UAE_YUResults[i,:])
            TAE_Corr[i,j] = sp.stats.pearsonr(YUnpert[i,:],TAE_YUResults[i,:])[0]
            TAE_RSqr[i,j] = rsqr(YUnpert[i,:],TAE_YUResults[i,:])
            Ex_Corr[i,j] = sp.stats.pearsonr(YUnpert[i,:],Ex_YUResults[i,:])[0]
            Ex_RSqr[i,j] = rsqr(YUnpert[i,:],Ex_YUResults[i,:])

        elapsed = time.time()-t

        print(elapsed)

        mdic = {"UAE_Corr": UAE_Corr,
                "TAE_Corr": TAE_Corr,
                "Ex_Corr": Ex_Corr,
                "UAE_RSqr": UAE_RSqr,
                "TAE_RSqr": TAE_RSqr,
                "Ex_RSqr": Ex_RSqr,
                "Epochs": Epochs,
                "N": N,
                "timeTaken": elapsed,
                }

        ResultsFileName = "Results.mat"
        matFullPath = os.path.join(save_dir,ResultsFileName)
        hd.savemat(matFullPath,mdic)
    

# %% [code]
