# Supplementary material for: Estimating within-stride metabolic cost from stride-average data using autoencoders and expander networks
Source: Front Bioeng Biotechnol. 2025 Jun 20;13:1579085. doi: 10.3389/fbioe.2025.1579085 (PMC12226529; doi:10.3389/fbioe.2025.1579085)
Supplement: Supplementary file 1 [file Datasheet1.ZIP › SuppMat/PlotEpochStudy.m]

clc,clear,close all
load('SimDataYseries_20231219.mat')
whos

%
close all

N = 50;

A = dir('EpochStudy_3Layers6633_OptAct');
A(1:3) = [];
A = natsortfiles(A);

EpochsLoad = zeros(length(A),1);
UAECorrMean = zeros(10,length(A));
TAECorrMean = zeros(10,length(A));
ExCorrMean = zeros(10,length(A));

j = 1;
for i = 1:length(A)
    if strfind(A(i).name,'N=50')
        load(['EpochStudy_3Layers6633_OptAct/' A(i).name '/Results.mat'])
        loc = strfind(A(i).name,'=');
        EpochsLoad(j) = str2double(A(i).name(loc(2)+1:end));
        UAECorrMean(:,j) = sum(UAE_Corr,2) ./ sum(UAE_Corr~=0,2);
        TAECorrMean(:,j) = sum(TAE_Corr,2) ./ sum(TAE_Corr~=0,2);
        ExCorrMean(:,j) = sum(Ex_Corr,2) ./ sum(Ex_Corr~=0,2);
        [EpochsLoad(j) timeTaken]
        j = j+1

    end
end

EpochsLoad
for i = 1:10
    legendTitle = strrep(Ynames{i},'Right','');

    % Find the position of the second capital letter
    secondCapPos = regexp(legendTitle, '(?<=[a-z])([A-Z])', 'start');

    % Insert a space before the second capital letter
    if ~isempty(secondCapPos)
        legendTitle = [legendTitle(1:secondCapPos-1) ' ' legendTitle(secondCapPos:end)];
    end
    LegendTitle{i} = legendTitle;
end
% EpochsLoad(1:8) = [];
% UAECorrMean(:,1:8) = [];
% TAECorrMean(:,1:8) = [];
% ExCorrMean(:,1:8) = [];

figure
plot(EpochsLoad,UAECorrMean);
legend(LegendTitle,"NumColumns",2,"Location","southeast")
xlabel('Epochs')
ylabel('Mean Correlation Coefficient')
title('Untied Autoencoder')
ylim([0 1])
P1 = gca;
CO = P1.ColorOrder;
CO = [0 0 0;0.375 0.375 0.375;0.75 0.75 0.75;CO];
P1.ColorOrder = CO;
set(gca,'fontsize',14)

figure
plot(EpochsLoad,TAECorrMean)
legend(LegendTitle,"NumColumns",2,"Location","southeast")
xlabel('Epochs')
ylabel('Mean Correlation Coefficient')
title('Tied Autoencoder')
ylim([0 1])
P2 = gca;
P2.ColorOrder = CO;
set(gca,'fontsize',14)


figure
plot(EpochsLoad,ExCorrMean,'-')
legend(LegendTitle,"NumColumns",2,"Location","southeast")
xlabel('Epochs')
ylabel('Mean Correlation Coefficient')
title('Expander')
ylim([0 1])
P3 = gca;
P3.ColorOrder = CO;
set(gca,'fontsize',14)

figure
plot(EpochsLoad,mean(UAECorrMean),'k-');
hold on
plot(EpochsLoad,mean(TAECorrMean),'r-')
plot(EpochsLoad,mean(ExCorrMean),'c-')
xlabel('Epochs')
ylabel('Mean Correlation Coefficient')
title('Mean Correlations')
legend('UAE','TAE','Expander','Location','northeast')
ylim([0.65 1])
set(gca,'fontsize',14)


%%
