# Supplementary material for: Estimating within-stride metabolic cost from stride-average data using autoencoders and expander networks
Source: Front Bioeng Biotechnol. 2025 Jun 20;13:1579085. doi: 10.3389/fbioe.2025.1579085 (PMC12226529; doi:10.3389/fbioe.2025.1579085)
Supplement: Supplementary file 1 [file Datasheet1.ZIP › SuppMat/ExpanderArchStudy_20241028_Paper.ipynb]

# %% [code]
%reset -f
import numpy as np
import tensorflow as tf
import matplotlib.pyplot as plt
import keras, mat73, os, datetime
import scipy as sp
import hdf5storage as hd
import time
print(tf.config.get_visible_devices(device_type=None)) # Print devices here if needed
#tf.config.experimental.set_visible_devices([], 'GPU') # Hide the GPU because it's slow to train this network.

# Define custom layer for tying the weights of the encoder and the decoder
# Define custom layer for tying the weights of the encoder and the decoder
class DenseTranspose(keras.layers.Layer):
    def __init__(self, dense, activation=None, **kwargs):
        super().__init__(**kwargs)
        self.dense = dense
        self.activation = keras.activations.get(activation)

    def build(self, batch_input_shape):
        self.bias = self.add_weight(name="bias",shape=[self.dense.input.shape[-1]],initializer="zeros")
        super().build(batch_input_shape)

    def call(self, inputs):
        z = tf.matmul(inputs, self.dense.weights[0], transpose_b=True)
        z = z + self.bias
        return self.activation(z)

    def compute_output_shape(self, input_shape):
        # The output shape should match the number of units in the Dense layer
        return tf.TensorShape([input_shape[0], self.dense.units])

    def get_config(self):
        config = super().get_config()
        config.update({
            "dense": self.dense,
            "activation": keras.activations.serialize(self.activation),
        })
        return config

# Define R-squared metric
def rsqr(target,prediction):
    ss1 = np.sum((target-target.mean())**2)
    ss2 = np.sum((target-prediction)**2)
    rsq = 1-ss2/ss1
    return rsq 

mat = mat73.loadmat('SimDataYseries_20231219.mat')
YPert = mat['YPertAll']
YPertMean = mat['YPertAllMean']
YUnpert = mat['YUnpert']
YUnpertMean = mat['YUnpertMean']
Ynames = mat['Ynames']

Ex_InputData = np.copy(YPertMean[:,0])
Ex_TargetData = np.copy(YPert)


# Create Training and Target Data using Simulation Y Time Series
AE_InputData = np.copy(YPert)
AE_TargetData = [np.copy(YPertMean),np.copy(YPert)]

Ex_InputData = np.copy(YPertMean[:,0])
Ex_TargetData = np.copy(YPert)


# %% [code]
## Parameters
Epochs = 4000
N = 50

t = time.time()

save_dir = f'ArchModels/N={N}_Epochs={Epochs}'
UAE_save_dir = f'ArchModels/N={N}_Epochs={Epochs}/UAE'
TAE_save_dir = f'ArchModels/N={N}_Epochs={Epochs}/TAE'
Ex_save_dir = f'ArchModels/N={N}_Epochs={Epochs}/Ex'

os.makedirs(save_dir, exist_ok=True)
os.makedirs(UAE_save_dir, exist_ok=True)
os.makedirs(TAE_save_dir, exist_ok=True)
os.makedirs(Ex_save_dir, exist_ok=True)

## Preallocate Arrays
UAE100_Corr = np.zeros((10,N))
UAE100_50_Corr = np.zeros((10,N))
UAE100_66_33_Corr = np.zeros((10,N))
UAE100_75_50_25_Corr = np.zeros((10,N))
UAE100_80_60_40_20_Corr = np.zeros((10,N))

UAE100_RSqr = np.zeros((10,N))
UAE100_50_RSqr = np.zeros((10,N))
UAE100_66_33_RSqr = np.zeros((10,N))
UAE100_75_50_25_RSqr = np.zeros((10,N))
UAE100_80_60_40_20_RSqr = np.zeros((10,N))

TAE100_Corr = np.zeros((10,N))
TAE100_50_Corr = np.zeros((10,N))
TAE100_66_33_Corr = np.zeros((10,N))
TAE100_75_50_25_Corr = np.zeros((10,N))
TAE100_80_60_40_20_Corr = np.zeros((10,N))

TAE100_RSqr = np.zeros((10,N))
TAE100_50_RSqr = np.zeros((10,N))
TAE100_66_33_RSqr = np.zeros((10,N))
TAE100_75_50_25_RSqr = np.zeros((10,N))
TAE100_80_60_40_20_RSqr = np.zeros((10,N))

Ex100_Corr = np.zeros((10,N))
Ex50_100_Corr = np.zeros((10,N))
Ex33_66_100_Corr = np.zeros((10,N))
Ex25_50_75_100_Corr = np.zeros((10,N))
Ex20_40_60_80_100_Corr = np.zeros((10,N))

Ex100_RSqr = np.zeros((10,N))
Ex50_100_RSqr = np.zeros((10,N))
Ex33_66_100_RSqr = np.zeros((10,N))
Ex25_50_75_100_RSqr = np.zeros((10,N))
Ex20_40_60_80_100_RSqr = np.zeros((10,N))


for j in range(0,N):    
    print(f'Case {j+1}')
    try:
        del UAE100, UAE100_50, UAE100_66_33, UAE100_75_50_25, UAE100_80_60_40_20
        del TAE100, TAE100_50, TAE100_66_33, TAE100_75_50_25, TAE100_80_60_40_20
        del Ex100, Ex50_100, Ex33_66_100, Ex25_50_75_100, Ex20_40_60_80_100
    except:
        a = 1
    ### Create Models

    ######### Untied Autoencoders ####################
    # AE100
    AE_Label = "Autoencoder"
    AE_Input = keras.layers.Input(shape=(100,), name='EncInput')
    AE_Intermediate1 = keras.layers.Dense(100, name='EncDense1',activation='linear')(AE_Input)
    AE_Intermediate2 = keras.layers.Dense(1, name='EncDense2')(AE_Intermediate1)
    AE_Output = keras.layers.Dense(100, name='DecDense1',activation='linear')(AE_Intermediate2)
    
    UAE100 = keras.Model(inputs=AE_Input, outputs=[AE_Intermediate2, AE_Output])
    UAE100.compile(optimizer='adam',loss=['mse','mse'])
    
    # AE100-50
    AE_Label = "Autoencoder"
    AE_Input = keras.layers.Input(shape=(100,), name='EncInput')
    AE_Intermediate1 = keras.layers.Dense(100, name='EncDense1',activation='linear')(AE_Input)
    AE_Intermediate2 = keras.layers.Dense(50, name='EncDense2',activation='linear')(AE_Intermediate1)
    AE_Intermediate3 = keras.layers.Dense(1, name='EncDense3')(AE_Intermediate2)
    AE_Intermediate4 = keras.layers.Dense(50, name='DecDense1',activation='linear')(AE_Intermediate3)
    AE_Output = keras.layers.Dense(100, name='DecDense2',activation='linear')(AE_Intermediate4)
    
    UAE100_50 = keras.Model(inputs=AE_Input, outputs=[AE_Intermediate3, AE_Output])
    UAE100_50.compile(optimizer='adam',loss=['mse','mse'])#,metrics=['accuracy','accuracy'])
    
    # AE100-66-33
    AE_Label = "Autoencoder"
    AE_Input = keras.layers.Input(shape=(100,), name='EncInput')
    AE_Intermediate1 = keras.layers.Dense(100, name='EncDense1',activation='linear')(AE_Input)
    AE_Intermediate2 = keras.layers.Dense(66, name='EncDense2',activation='linear')(AE_Intermediate1)
    AE_Intermediate3 = keras.layers.Dense(33, name='EncDense3',activation='linear')(AE_Intermediate2)
    AE_Intermediate4 = keras.layers.Dense(1, name='EncDense4')(AE_Intermediate3)
    AE_Intermediate5 = keras.layers.Dense(33, name='DecDense1',activation='linear')(AE_Intermediate4)
    AE_Intermediate6 = keras.layers.Dense(66, name='DecDense2',activation='linear')(AE_Intermediate5)
    AE_Output = keras.layers.Dense(100, name='DecDense3',activation='linear')(AE_Intermediate6)
    
    UAE100_66_33 = keras.Model(inputs=AE_Input, outputs=[AE_Intermediate4, AE_Output])
    UAE100_66_33.compile(optimizer='adam',loss=['mse','mse'])
    
    # AE100-75-50-25
    AE_Label = "Autoencoder"
    AE_Input = keras.layers.Input(shape=(100,), name='EncInput')
    AE_Intermediate1 = keras.layers.Dense(100, name='EncDense1',activation='linear')(AE_Input)
    AE_Intermediate2 = keras.layers.Dense(75, name='EncDense2',activation='linear')(AE_Intermediate1)
    AE_Intermediate3 = keras.layers.Dense(50, name='EncDense3',activation='linear')(AE_Intermediate2)
    AE_Intermediate4 = keras.layers.Dense(25, name='EncDense4',activation='linear')(AE_Intermediate3)
    AE_Intermediate5 = keras.layers.Dense(1, name='EncDense5')(AE_Intermediate4)
    AE_Intermediate6 = keras.layers.Dense(25, name='DecDense1',activation='linear')(AE_Intermediate5)
    AE_Intermediate7 = keras.layers.Dense(50, name='DecDense2',activation='linear')(AE_Intermediate6)
    AE_Intermediate8 = keras.layers.Dense(75, name='DecDense3',activation='linear')(AE_Intermediate7)
    AE_Output = keras.layers.Dense(100, name='DecDense4',activation='linear')(AE_Intermediate8)
    
    UAE100_75_50_25 = keras.Model(inputs=AE_Input, outputs=[AE_Intermediate5, AE_Output])
    UAE100_75_50_25.compile(optimizer='adam',loss=['mse','mse'])
    
    # AE100-80-60-40-20
    AE_Label = "Autoencoder"
    AE_Input = keras.layers.Input(shape=(100,), name='EncInput')
    AE_Intermediate1 = keras.layers.Dense(100, name='EncDense1',activation='linear')(AE_Input)
    AE_Intermediate2 = keras.layers.Dense(80, name='EncDense2',activation='linear')(AE_Intermediate1)
    AE_Intermediate3 = keras.layers.Dense(60, name='EncDense3',activation='linear')(AE_Intermediate2)
    AE_Intermediate4 = keras.layers.Dense(40, name='EncDense4',activation='linear')(AE_Intermediate3)
    AE_Intermediate5 = keras.layers.Dense(20, name='EncDense5',activation='linear')(AE_Intermediate4)
    AE_Intermediate6 = keras.layers.Dense(1, name='EncDense6')(AE_Intermediate5)
    AE_Intermediate7 = keras.layers.Dense(20, name='DecDense1',activation='linear')(AE_Intermediate6)
    AE_Intermediate8 = keras.layers.Dense(40, name='DecDense2',activation='linear')(AE_Intermediate7)
    AE_Intermediate9 = keras.layers.Dense(60, name='DecDense3',activation='linear')(AE_Intermediate8)
    AE_Intermediate10 = keras.layers.Dense(80, name='DecDense4',activation='linear')(AE_Intermediate9)
    AE_Output = keras.layers.Dense(100, name='DecDense5',activation='linear')(AE_Intermediate10)
    
    UAE100_80_60_40_20 = keras.Model(inputs=AE_Input, outputs=[AE_Intermediate6, AE_Output])
    UAE100_80_60_40_20.compile(optimizer='adam',loss=['mse','mse'])
    
    
    
    ######### Tied Autoencoders ####################
    
    # TAE-100
    AETW_Dense1 = keras.layers.Dense(100, name='EncDense1',activation='linear')
    AETW_Dense2 = keras.layers.Dense(1, name='EncDense2')
    
    AETW_Input = keras.layers.Input(shape=(100,), name='EncInput')
    AETW_Intermediate1 = AETW_Dense1(AETW_Input)
    AETW_Intermediate2 = AETW_Dense2(AETW_Intermediate1)
    AETW_Intermediate3 = DenseTranspose(AETW_Dense2, name='Dec1')(AETW_Intermediate2)
    AETW_Output = DenseTranspose(AETW_Dense1, activation='linear', name='Dec3')(AETW_Intermediate3)
    
    TAE100 = keras.Model(inputs=AETW_Input, outputs=[AETW_Intermediate2, AETW_Output])
    TAE100.compile(optimizer='adam',loss=['mse','mse'])
    
    # TAE-100-50
    AETW_Dense1 = keras.layers.Dense(100, name='EncDense1',activation='linear')
    AETW_Dense2 = keras.layers.Dense(50, name='EncDense2',activation='linear')
    AETW_Dense3 = keras.layers.Dense(1, name='EncDense3')
    
    AETW_Input = keras.layers.Input(shape=(100,), name='EncInput')
    AETW_Intermediate1 = AETW_Dense1(AETW_Input)
    AETW_Intermediate2 = AETW_Dense2(AETW_Intermediate1)
    AETW_Intermediate3 = AETW_Dense3(AETW_Intermediate2)
    AETW_Intermediate4 = DenseTranspose(AETW_Dense3, name='Dec1')(AETW_Intermediate3)
    AETW_Intermediate5 = DenseTranspose(AETW_Dense2, activation='linear', name='Dec2')(AETW_Intermediate4)
    AETW_Output = DenseTranspose(AETW_Dense1, activation='linear', name='Dec3')(AETW_Intermediate5)
    
    TAE100_50 = keras.Model(inputs=AETW_Input, outputs=[AETW_Intermediate3, AETW_Output])
    TAE100_50.compile(optimizer='adam',loss=['mse','mse'])
    
    # TAE-100-66-33
    AETW_Dense1 = keras.layers.Dense(100, name='EncDense1',activation='linear')
    AETW_Dense2 = keras.layers.Dense(66, name='EncDense2',activation='linear')
    AETW_Dense3 = keras.layers.Dense(33, name='EncDense3',activation='linear')
    AETW_Dense4 = keras.layers.Dense(1, name='EncDense4')
    
    AETW_Input = keras.layers.Input(shape=(100,), name='EncInput')
    AETW_Intermediate1 = AETW_Dense1(AETW_Input)
    AETW_Intermediate2 = AETW_Dense2(AETW_Intermediate1)
    AETW_Intermediate3 = AETW_Dense3(AETW_Intermediate2)
    AETW_Intermediate4 = AETW_Dense4(AETW_Intermediate3)
    AETW_Intermediate5 = DenseTranspose(AETW_Dense4, name='Dec1')(AETW_Intermediate4)
    AETW_Intermediate6 = DenseTranspose(AETW_Dense3, activation='linear', name='Dec2')(AETW_Intermediate5)
    AETW_Intermediate7 = DenseTranspose(AETW_Dense2, activation='linear', name='Dec3')(AETW_Intermediate6)
    AETW_Output = DenseTranspose(AETW_Dense1, activation='linear', name='Dec4')(AETW_Intermediate7)
    
    TAE100_66_33 = keras.Model(inputs=AETW_Input, outputs=[AETW_Intermediate4, AETW_Output])
    TAE100_66_33.compile(optimizer='adam',loss=['mse','mse'])
    
    # TAE-100-75-50-25
    AETW_Dense1 = keras.layers.Dense(100, name='EncDense1',activation='linear')
    AETW_Dense2 = keras.layers.Dense(75, name='EncDense2',activation='linear')
    AETW_Dense3 = keras.layers.Dense(50, name='EncDense3',activation='linear')
    AETW_Dense4 = keras.layers.Dense(25, name='EncDense4',activation='linear')
    AETW_Dense5 = keras.layers.Dense(1, name='EncDense5')
    
    AETW_Input = keras.layers.Input(shape=(100,), name='EncInput')
    AETW_Intermediate1 = AETW_Dense1(AETW_Input)
    AETW_Intermediate2 = AETW_Dense2(AETW_Intermediate1)
    AETW_Intermediate3 = AETW_Dense3(AETW_Intermediate2)
    AETW_Intermediate4 = AETW_Dense4(AETW_Intermediate3)
    AETW_Intermediate5 = AETW_Dense5(AETW_Intermediate4)
    AETW_Intermediate6 = DenseTranspose(AETW_Dense5, name='Dec1')(AETW_Intermediate5)
    AETW_Intermediate7 = DenseTranspose(AETW_Dense4, activation='linear', name='Dec2')(AETW_Intermediate6)
    AETW_Intermediate8 = DenseTranspose(AETW_Dense3, activation='linear', name='Dec3')(AETW_Intermediate7)
    AETW_Intermediate9 = DenseTranspose(AETW_Dense2, activation='linear', name='Dec4')(AETW_Intermediate8)
    AETW_Output = DenseTranspose(AETW_Dense1, activation='linear', name='Dec5')(AETW_Intermediate9)
    
    TAE100_75_50_25 = keras.Model(inputs=AETW_Input, outputs=[AETW_Intermediate5, AETW_Output])
    TAE100_75_50_25.compile(optimizer='adam',loss=['mse','mse'])
    
    # TAE-100-80-60-40-20
    AETW_Dense1 = keras.layers.Dense(100, name='EncDense1',activation='linear')
    AETW_Dense2 = keras.layers.Dense(80, name='EncDense2',activation='linear')
    AETW_Dense3 = keras.layers.Dense(60, name='EncDense3',activation='linear')
    AETW_Dense4 = keras.layers.Dense(40, name='EncDense4',activation='linear')
    AETW_Dense5 = keras.layers.Dense(20, name='EncDense5',activation='linear')
    AETW_Dense6 = keras.layers.Dense(1, name='EncDense6')
    
    AETW_Input = keras.layers.Input(shape=(100,), name='EncInput')
    AETW_Intermediate1 = AETW_Dense1(AETW_Input)
    AETW_Intermediate2 = AETW_Dense2(AETW_Intermediate1)
    AETW_Intermediate3 = AETW_Dense3(AETW_Intermediate2)
    AETW_Intermediate4 = AETW_Dense4(AETW_Intermediate3)
    AETW_Intermediate5 = AETW_Dense5(AETW_Intermediate4)
    AETW_Intermediate6 = AETW_Dense6(AETW_Intermediate5)
    AETW_Intermediate7 = DenseTranspose(AETW_Dense6, name='Dec1')(AETW_Intermediate6)
    AETW_Intermediate8 = DenseTranspose(AETW_Dense5, activation='linear', name='Dec2')(AETW_Intermediate7)
    AETW_Intermediate9 = DenseTranspose(AETW_Dense4, activation='linear', name='Dec3')(AETW_Intermediate8)
    AETW_Intermediate10 = DenseTranspose(AETW_Dense3, activation='linear', name='Dec4')(AETW_Intermediate9)
    AETW_Intermediate11 = DenseTranspose(AETW_Dense2, activation='linear', name='Dec5')(AETW_Intermediate10)
    AETW_Output = DenseTranspose(AETW_Dense1, activation='linear', name='Dec6')(AETW_Intermediate11)
    
    TAE100_80_60_40_20 = keras.Model(inputs=AETW_Input, outputs=[AETW_Intermediate6, AETW_Output])
    TAE100_80_60_40_20.compile(optimizer='adam',loss=['mse','mse'])
    
    
    ######### Expanders ####################
    
    # Expander Ex100
    Ex_Label = "Expander - Linear-Linear-Linear"
    Ex_Input = keras.layers.Input(shape=(1,), name='ExInput')
    Ex_Output = keras.layers.Dense(100, name='ExDense1',activation='linear')(Ex_Input)
    
    Ex100 = keras.Model(inputs=Ex_Input, outputs=Ex_Output)
    Ex100.compile(optimizer='adam',loss='mse')#,metrics=['accuracy','accuracy'])
    
    # Expander Ex50-100
    Ex_Label = "Expander - Linear-Linear-Linear"
    Ex_Input = keras.layers.Input(shape=(1,), name='ExInput')
    Ex_Intermediate1 = keras.layers.Dense(50, name='ExDense1',activation='linear')(Ex_Input)
    Ex_Output = keras.layers.Dense(100, name='ExDense2',activation='linear')(Ex_Intermediate1)
    
    Ex50_100 = keras.Model(inputs=Ex_Input, outputs=Ex_Output)
    Ex50_100.compile(optimizer='adam',loss='mse')#,metrics=['accuracy','accuracy'])
    
    # Expander Ex33-66-100
    Ex_Label = "Expander - Linear"
    Ex_Input = keras.layers.Input(shape=(1,), name='ExInput')
    Ex_Intermediate1 = keras.layers.Dense(33, name='ExDense1',activation='linear')(Ex_Input)
    Ex_Intermediate2 = keras.layers.Dense(66, name='ExDense2',activation='linear')(Ex_Intermediate1)
    Ex_Output = keras.layers.Dense(100, name='ExDense3',activation='linear')(Ex_Intermediate2)
    
    Ex33_66_100 = keras.Model(inputs=Ex_Input, outputs=Ex_Output)
    Ex33_66_100.compile(optimizer='adam',loss='mse')#,metrics=['accuracy','accuracy'])
    
    # Expander Ex25-50-75-100
    Ex_Label = "Expander - Linear"
    Ex_Input = keras.layers.Input(shape=(1,), name='ExInput')
    Ex_Intermediate1 = keras.layers.Dense(25, name='ExDense1',activation='linear')(Ex_Input)
    Ex_Intermediate2 = keras.layers.Dense(50, name='ExDense2',activation='linear')(Ex_Intermediate1)
    Ex_Intermediate3 = keras.layers.Dense(75, name='ExDense3',activation='linear')(Ex_Intermediate2)
    Ex_Output = keras.layers.Dense(100, name='ExDense4',activation='linear')(Ex_Intermediate3)
    
    Ex25_50_75_100 = keras.Model(inputs=Ex_Input, outputs=Ex_Output)
    Ex25_50_75_100.compile(optimizer='adam',loss='mse')#,metrics=['accuracy','accuracy'])
    
    # Expander Ex20-40-60-80-100
    Ex_Label = "Expander - Linear"
    Ex_Input = keras.layers.Input(shape=(1,), name='ExInput')
    Ex_Intermediate1 = keras.layers.Dense(20, name='ExDense1',activation='linear')(Ex_Input)
    Ex_Intermediate2 = keras.layers.Dense(40, name='ExDense2',activation='linear')(Ex_Intermediate1)
    Ex_Intermediate3 = keras.layers.Dense(60, name='ExDense3',activation='linear')(Ex_Intermediate2)
    Ex_Intermediate4 = keras.layers.Dense(80, name='ExDense4',activation='linear')(Ex_Intermediate3)
    Ex_Output = keras.layers.Dense(100, name='ExDense5',activation='linear')(Ex_Intermediate4)
    
    Ex20_40_60_80_100 = keras.Model(inputs=Ex_Input, outputs=Ex_Output)
    Ex20_40_60_80_100.compile(optimizer='adam',loss='mse')#,metrics=['accuracy','accuracy'])
    
    ########## Train Models ###############
    
    UAE100_History = UAE100.fit(AE_InputData, AE_TargetData, epochs=Epochs, verbose=0)
    UAE100_50_History = UAE100_50.fit(AE_InputData, AE_TargetData, epochs=Epochs, verbose=0)
    UAE100_66_33_History = UAE100_66_33.fit(AE_InputData, AE_TargetData, epochs=Epochs, verbose=0)
    UAE100_75_50_25_History = UAE100_75_50_25.fit(AE_InputData, AE_TargetData, epochs=Epochs, verbose=0)
    UAE100_80_60_40_20_History = UAE100_80_60_40_20.fit(AE_InputData, AE_TargetData, epochs=Epochs, verbose=0)
    
    TAE100_History = TAE100.fit(AE_InputData, AE_TargetData, epochs=Epochs, verbose=0)
    TAE100_50_History = TAE100_50.fit(AE_InputData, AE_TargetData, epochs=Epochs, verbose=0)
    TAE100_66_33_History = TAE100_66_33.fit(AE_InputData, AE_TargetData, epochs=Epochs, verbose=0)
    TAE100_75_50_25_History = TAE100_75_50_25.fit(AE_InputData, AE_TargetData, epochs=Epochs, verbose=0)
    TAE100_80_60_40_20_History = TAE100_80_60_40_20.fit(AE_InputData, AE_TargetData, epochs=Epochs, verbose=0)
    
    Ex100_History = Ex100.fit(Ex_InputData, Ex_TargetData, epochs=Epochs, verbose=0)
    Ex50_100_History = Ex50_100.fit(Ex_InputData, Ex_TargetData, epochs=Epochs, verbose=0)
    Ex33_66_100_History = Ex33_66_100.fit(Ex_InputData, Ex_TargetData, epochs=Epochs, verbose=0)
    Ex25_50_75_100_History = Ex25_50_75_100.fit(Ex_InputData, Ex_TargetData, epochs=Epochs, verbose=0)
    Ex20_40_60_80_100_History = Ex20_40_60_80_100.fit(Ex_InputData, Ex_TargetData, epochs=Epochs, verbose=0)
    
    
    ########## Extract Decoders ##############
    # UAE100
    AEDecoder_Input = keras.layers.Input(shape=(1,))
    AEDecoder_Layer1 = UAE100.get_layer('DecDense1')(AEDecoder_Input)
    UAEDec100 = keras.Model(inputs=AEDecoder_Input, outputs=AEDecoder_Layer1)
    
    # UAE100-50
    AEDecoder_Input = keras.layers.Input(shape=(1,))
    AEDecoder_Layer1 = UAE100_50.get_layer('DecDense1')(AEDecoder_Input)
    AEDecoder_Layer2 = UAE100_50.get_layer('DecDense2')(AEDecoder_Layer1)
    UAEDec100_50 = keras.Model(inputs=AEDecoder_Input, outputs=AEDecoder_Layer2)
    
    # UAE100-66-33
    AEDecoder_Input = keras.layers.Input(shape=(1,))
    AEDecoder_Layer1 = UAE100_66_33.get_layer('DecDense1')(AEDecoder_Input)
    AEDecoder_Layer2 = UAE100_66_33.get_layer('DecDense2')(AEDecoder_Layer1)
    AEDecoder_Layer3 = UAE100_66_33.get_layer('DecDense3')(AEDecoder_Layer2)
    UAEDec100_66_33 = keras.Model(inputs=AEDecoder_Input, outputs=AEDecoder_Layer3)
    
    # UAE100-75-50-25
    AEDecoder_Input = keras.layers.Input(shape=(1,))
    AEDecoder_Layer1 = UAE100_75_50_25.get_layer('DecDense1')(AEDecoder_Input)
    AEDecoder_Layer2 = UAE100_75_50_25.get_layer('DecDense2')(AEDecoder_Layer1)
    AEDecoder_Layer3 = UAE100_75_50_25.get_layer('DecDense3')(AEDecoder_Layer2)
    AEDecoder_Layer4 = UAE100_75_50_25.get_layer('DecDense4')(AEDecoder_Layer3)
    UAEDec100_75_50_25 = keras.Model(inputs=AEDecoder_Input, outputs=AEDecoder_Layer4)
    
    # UAE100-80-60-40-20
    AEDecoder_Input = keras.layers.Input(shape=(1,))
    AEDecoder_Layer1 = UAE100_80_60_40_20.get_layer('DecDense1')(AEDecoder_Input)
    AEDecoder_Layer2 = UAE100_80_60_40_20.get_layer('DecDense2')(AEDecoder_Layer1)
    AEDecoder_Layer3 = UAE100_80_60_40_20.get_layer('DecDense3')(AEDecoder_Layer2)
    AEDecoder_Layer4 = UAE100_80_60_40_20.get_layer('DecDense4')(AEDecoder_Layer3)
    AEDecoder_Layer5 = UAE100_80_60_40_20.get_layer('DecDense5')(AEDecoder_Layer4)
    UAEDec100_80_60_40_20 = keras.Model(inputs=AEDecoder_Input, outputs=AEDecoder_Layer5)
    
    # TAE100
    AEDecoder_Input = keras.layers.Input(shape=(1,))
    AEDecoder_Layer1 = TAE100.get_layer('Dec1')(AEDecoder_Input)
    TAEDec100 = keras.Model(inputs=AEDecoder_Input, outputs=AEDecoder_Layer1)
    
    # TAE100-50
    AEDecoder_Input = keras.layers.Input(shape=(1,))
    AEDecoder_Layer1 = TAE100_50.get_layer('Dec1')(AEDecoder_Input)
    AEDecoder_Layer2 = TAE100_50.get_layer('Dec2')(AEDecoder_Layer1)
    TAEDec100_50 = keras.Model(inputs=AEDecoder_Input, outputs=AEDecoder_Layer2)
    
    # TAE100-66-33
    AEDecoder_Input = keras.layers.Input(shape=(1,))
    AEDecoder_Layer1 = TAE100_66_33.get_layer('Dec1')(AEDecoder_Input)
    AEDecoder_Layer2 = TAE100_66_33.get_layer('Dec2')(AEDecoder_Layer1)
    AEDecoder_Layer3 = TAE100_66_33.get_layer('Dec3')(AEDecoder_Layer2)
    TAEDec100_66_33 = keras.Model(inputs=AEDecoder_Input, outputs=AEDecoder_Layer3)
    
    # TAE100-75-50-25
    AEDecoder_Input = keras.layers.Input(shape=(1,))
    AEDecoder_Layer1 = TAE100_75_50_25.get_layer('Dec1')(AEDecoder_Input)
    AEDecoder_Layer2 = TAE100_75_50_25.get_layer('Dec2')(AEDecoder_Layer1)
    AEDecoder_Layer3 = TAE100_75_50_25.get_layer('Dec3')(AEDecoder_Layer2)
    AEDecoder_Layer4 = TAE100_75_50_25.get_layer('Dec4')(AEDecoder_Layer3)
    TAEDec100_75_50_25 = keras.Model(inputs=AEDecoder_Input, outputs=AEDecoder_Layer4)
    
    # TAE100-80-60-40-20
    AEDecoder_Input = keras.layers.Input(shape=(1,))
    AEDecoder_Layer1 = TAE100_80_60_40_20.get_layer('Dec1')(AEDecoder_Input)
    AEDecoder_Layer2 = TAE100_80_60_40_20.get_layer('Dec2')(AEDecoder_Layer1)
    AEDecoder_Layer3 = TAE100_80_60_40_20.get_layer('Dec3')(AEDecoder_Layer2)
    AEDecoder_Layer4 = TAE100_80_60_40_20.get_layer('Dec4')(AEDecoder_Layer3)
    AEDecoder_Layer5 = TAE100_80_60_40_20.get_layer('Dec5')(AEDecoder_Layer4)
    TAEDec100_80_60_40_20 = keras.Model(inputs=AEDecoder_Input, outputs=AEDecoder_Layer5)
    
    ########## Apply Models ###############
    
    # Create Test Data
    YUMean = np.reshape(np.copy(YUnpertMean[:,0]),(-1,1))
    Stride = np.arange(0,100)
    
    # Predict Unperturbed Data
    UAE100_YUResults = UAEDec100.predict(YUMean)
    UAE100_50_YUResults = UAEDec100_50.predict(YUMean)
    UAE100_66_33_YUResults = UAEDec100_66_33.predict(YUMean)
    UAE100_75_50_25_YUResults = UAEDec100_75_50_25.predict(YUMean)
    UAE100_80_60_40_20_YUResults = UAEDec100_80_60_40_20.predict(YUMean)
    
    TAE100_YUResults = TAEDec100.predict(YUMean)
    TAE100_50_YUResults = TAEDec100_50.predict(YUMean)
    TAE100_66_33_YUResults = TAEDec100_66_33.predict(YUMean)
    TAE100_75_50_25_YUResults = TAEDec100_75_50_25.predict(YUMean)
    TAE100_80_60_40_20_YUResults = TAEDec100_80_60_40_20.predict(YUMean)
    
    Ex100_YUResults = Ex100.predict(YUMean)
    Ex50_100_YUResults = Ex50_100.predict(YUMean)
    Ex33_66_100_YUResults = Ex33_66_100.predict(YUMean)
    Ex25_50_75_100_YUResults = Ex25_50_75_100.predict(YUMean)
    Ex20_40_60_80_100_YUResults = Ex20_40_60_80_100.predict(YUMean)    
    
    for i in range(0,10):
        UAE100_Corr[i,j] = sp.stats.pearsonr(YUnpert[i,:],UAE100_YUResults[i,:])[0]
        UAE100_50_Corr[i,j] = sp.stats.pearsonr(YUnpert[i,:],UAE100_50_YUResults[i,:])[0]
        UAE100_66_33_Corr[i,j] = sp.stats.pearsonr(YUnpert[i,:],UAE100_66_33_YUResults[i,:])[0]
        UAE100_75_50_25_Corr[i,j] = sp.stats.pearsonr(YUnpert[i,:],UAE100_75_50_25_YUResults[i,:])[0]
        UAE100_80_60_40_20_Corr[i,j] = sp.stats.pearsonr(YUnpert[i,:],UAE100_80_60_40_20_YUResults[i,:])[0]
        
        UAE100_RSqr[i,j] = rsqr(YUnpert[i,:],UAE100_YUResults[i,:])
        UAE100_50_RSqr[i,j] = rsqr(YUnpert[i,:],UAE100_50_YUResults[i,:])
        UAE100_66_33_RSqr[i,j] = rsqr(YUnpert[i,:],UAE100_66_33_YUResults[i,:])
        UAE100_75_50_25_RSqr[i,j] = rsqr(YUnpert[i,:],UAE100_75_50_25_YUResults[i,:])
        UAE100_80_60_40_20_RSqr[i,j] = rsqr(YUnpert[i,:],UAE100_80_60_40_20_YUResults[i,:])
        
        TAE100_Corr[i,j] = sp.stats.pearsonr(YUnpert[i,:],TAE100_YUResults[i,:])[0]
        TAE100_50_Corr[i,j] = sp.stats.pearsonr(YUnpert[i,:],TAE100_50_YUResults[i,:])[0]
        TAE100_66_33_Corr[i,j] = sp.stats.pearsonr(YUnpert[i,:],TAE100_66_33_YUResults[i,:])[0]
        TAE100_75_50_25_Corr[i,j] = sp.stats.pearsonr(YUnpert[i,:],TAE100_75_50_25_YUResults[i,:])[0]
        TAE100_80_60_40_20_Corr[i,j] = sp.stats.pearsonr(YUnpert[i,:],TAE100_80_60_40_20_YUResults[i,:])[0]
        
        TAE100_RSqr[i,j] = rsqr(YUnpert[i,:],TAE100_YUResults[i,:])
        TAE100_50_RSqr[i,j] = rsqr(YUnpert[i,:],TAE100_50_YUResults[i,:])
        TAE100_66_33_RSqr[i,j] = rsqr(YUnpert[i,:],TAE100_66_33_YUResults[i,:])
        TAE100_75_50_25_RSqr[i,j] = rsqr(YUnpert[i,:],TAE100_75_50_25_YUResults[i,:])
        TAE100_80_60_40_20_RSqr[i,j] = rsqr(YUnpert[i,:],TAE100_80_60_40_20_YUResults[i,:])
        
        Ex100_Corr[i,j] = sp.stats.pearsonr(YUnpert[i,:],Ex100_YUResults[i,:])[0]
        Ex50_100_Corr[i,j] = sp.stats.pearsonr(YUnpert[i,:],Ex50_100_YUResults[i,:])[0]
        Ex33_66_100_Corr[i,j] = sp.stats.pearsonr(YUnpert[i,:],Ex33_66_100_YUResults[i,:])[0]
        Ex25_50_75_100_Corr[i,j] = sp.stats.pearsonr(YUnpert[i,:],Ex25_50_75_100_YUResults[i,:])[0]
        Ex20_40_60_80_100_Corr[i,j] = sp.stats.pearsonr(YUnpert[i,:],Ex20_40_60_80_100_YUResults[i,:])[0]
        
        Ex100_RSqr[i,j] = rsqr(YUnpert[i,:],Ex100_YUResults[i,:])
        Ex50_100_RSqr[i,j] = rsqr(YUnpert[i,:],Ex50_100_YUResults[i,:])
        Ex33_66_100_RSqr[i,j] = rsqr(YUnpert[i,:],Ex33_66_100_YUResults[i,:])
        Ex25_50_75_100_RSqr[i,j] = rsqr(YUnpert[i,:],Ex25_50_75_100_YUResults[i,:])
        Ex20_40_60_80_100_RSqr[i,j] = rsqr(YUnpert[i,:],Ex20_40_60_80_100_YUResults[i,:])
        
    UAE100.save(f'{UAE_save_dir}/UAE100_Model{j}.keras')
    UAE100_50.save(f'{UAE_save_dir}/UAE100_50_Model{j}.keras')
    UAE100_66_33.save(f'{UAE_save_dir}/UAE100_66_33_Model{j}.keras')
    UAE100_75_50_25.save(f'{UAE_save_dir}/UAE100_75_50_25_Model{j}.keras')
    UAE100_80_60_40_20.save(f'{UAE_save_dir}/UAE100_80_60_40_20_Model{j}.keras')

    TAE100.save(f'{TAE_save_dir}/TAE100_Model{j}.keras')
    TAE100_50.save(f'{TAE_save_dir}/TAE100_50_Model{j}.keras')
    TAE100_66_33.save(f'{TAE_save_dir}/TAE100_66_33_Model{j}.keras')
    TAE100_75_50_25.save(f'{TAE_save_dir}/TAE100_75_50_25_Model{j}.keras')
    TAE100_80_60_40_20.save(f'{TAE_save_dir}/TAE100_80_60_40_20_Model{j}.keras')
    
    Ex100.save(f'{Ex_save_dir}/Ex100_Model{j}.keras')
    Ex50_100.save(f'{Ex_save_dir}/Ex50_100_Model{j}.keras')
    Ex33_66_100.save(f'{Ex_save_dir}/Ex33_66_100_Model{j}.keras')
    Ex25_50_75_100.save(f'{Ex_save_dir}/Ex25_50_75_100_Model{j}.keras')
    Ex20_40_60_80_100.save(f'{Ex_save_dir}/Ex20_40_60_80_100_Model{j}.keras')
    
    np.save(f'{UAE_save_dir}/UAE100_History{j}.npy', UAE100_History)
    np.save(f'{UAE_save_dir}/UAE100_50_History{j}.npy', UAE100_50_History)
    np.save(f'{UAE_save_dir}/UAE100_66_33_History{j}.npy', UAE100_66_33_History)
    np.save(f'{UAE_save_dir}/UAE100_75_50_25_History{j}.npy', UAE100_75_50_25_History)
    np.save(f'{UAE_save_dir}/UAE100_80_60_40_20_History{j}.npy', UAE100_80_60_40_20_History)

    np.save(f'{TAE_save_dir}/TAE100_History{j}.npy', TAE100_History)
    np.save(f'{TAE_save_dir}/TAE100_50_History{j}.npy', TAE100_50_History)
    np.save(f'{TAE_save_dir}/TAE100_66_33_History{j}.npy', TAE100_66_33_History)
    np.save(f'{TAE_save_dir}/TAE100_75_50_25_History{j}.npy', TAE100_75_50_25_History)
    np.save(f'{TAE_save_dir}/TAE100_80_60_40_20_History{j}.npy', TAE100_80_60_40_20_History)
    
    np.save(f'{Ex_save_dir}/Ex100_History{j}.npy', Ex100_History)
    np.save(f'{Ex_save_dir}/Ex50_100_History{j}.npy', Ex50_100_History)
    np.save(f'{Ex_save_dir}/Ex33_66_100_History{j}.npy', Ex33_66_100_History)
    np.save(f'{Ex_save_dir}/Ex25_50_75_100_History{j}.npy', Ex25_50_75_100_History)
    np.save(f'{Ex_save_dir}/Ex20_40_60_80_100_History{j}.npy', Ex20_40_60_80_100_History)
    
mdic = {"UAE100_Corr": UAE100_Corr,
        "UAE100_50_Corr": UAE100_50_Corr,
        "UAE100_66_33_Corr": UAE100_66_33_Corr,
        "UAE100_75_50_25_Corr": UAE100_75_50_25_Corr,
        "UAE100_80_60_40_20_Corr": UAE100_80_60_40_20_Corr,
        "TAE100_Corr": TAE100_Corr,
        "TAE100_50_Corr": TAE100_50_Corr,
        "TAE100_66_33_Corr": TAE100_66_33_Corr,
        "TAE100_75_50_25_Corr": TAE100_75_50_25_Corr,
        "TAE100_80_60_40_20_Corr": TAE100_80_60_40_20_Corr,
        "Ex100_Corr": Ex100_Corr,
        "Ex50_100_Corr": Ex50_100_Corr,
        "Ex33_66_100_Corr": Ex33_66_100_Corr,
        "Ex25_50_75_100_Corr": Ex25_50_75_100_Corr,
        "Ex20_40_60_80_100_Corr": Ex20_40_60_80_100_Corr,
        "UAE100_RSqr": UAE100_RSqr,
        "UAE100_50_RSqr": UAE100_50_RSqr,
        "UAE100_66_33_RSqr": UAE100_66_33_RSqr,
        "UAE100_75_50_25_RSqr": UAE100_75_50_25_RSqr,
        "UAE100_80_60_40_20_RSqr": UAE100_80_60_40_20_RSqr,
        "TAE100_RSqr": TAE100_RSqr,
        "TAE100_50_RSqr": TAE100_50_RSqr,
        "TAE100_66_33_RSqr": TAE100_66_33_RSqr,
        "TAE100_75_50_25_RSqr": TAE100_75_50_25_RSqr,
        "TAE100_80_60_40_20_RSqr": TAE100_80_60_40_20_RSqr,
        "Ex100_RSqr": Ex100_RSqr,
        "Ex50_100_RSqr": Ex50_100_RSqr,
        "Ex33_66_100_RSqr": Ex33_66_100_RSqr,
        "Ex25_50_75_100_RSqr": Ex25_50_75_100_RSqr,
        "Ex20_40_60_80_100_RSqr": Ex20_40_60_80_100_RSqr,
        "Epochs": Epochs,
        "N": N
        }
ResultsFileName = "Results.mat"
matFullPath = os.path.join(save_dir,ResultsFileName)
hd.savemat(matFullPath,mdic)

elapsed = time.time()-t

print(elapsed)

# %% [code]
mdic = {"UAE100_Corr": UAE100_Corr,
        "UAE100_50_Corr": UAE100_50_Corr,
        "UAE100_66_33_Corr": UAE100_66_33_Corr,
        "UAE100_75_50_25_Corr": UAE100_75_50_25_Corr,
        "UAE100_80_60_40_20_Corr": UAE100_80_60_40_20_Corr,
        "TAE100_Corr": TAE100_Corr,
        "TAE100_50_Corr": TAE100_50_Corr,
        "TAE100_66_33_Corr": TAE100_66_33_Corr,
        "TAE100_75_50_25_Corr": TAE100_75_50_25_Corr,
        "TAE100_80_60_40_20_Corr": TAE100_80_60_40_20_Corr,
        "Ex100_Corr": Ex100_Corr,
        "Ex50_100_Corr": Ex50_100_Corr,
        "Ex33_66_100_Corr": Ex33_66_100_Corr,
        "Ex25_50_75_100_Corr": Ex25_50_75_100_Corr,
        "Ex20_40_60_80_100_Corr": Ex20_40_60_80_100_Corr,
        "UAE100_RSqr": UAE100_RSqr,
        "UAE100_50_RSqr": UAE100_50_RSqr,
        "UAE100_66_33_RSqr": UAE100_66_33_RSqr,
        "UAE100_75_50_25_RSqr": UAE100_75_50_25_RSqr,
        "UAE100_80_60_40_20_RSqr": UAE100_80_60_40_20_RSqr,
        "TAE100_RSqr": TAE100_RSqr,
        "TAE100_50_RSqr": TAE100_50_RSqr,
        "TAE100_66_33_RSqr": TAE100_66_33_RSqr,
        "TAE100_75_50_25_RSqr": TAE100_75_50_25_RSqr,
        "TAE100_80_60_40_20_RSqr": TAE100_80_60_40_20_RSqr,
        "Ex100_RSqr": Ex100_RSqr,
        "Ex50_100_RSqr": Ex50_100_RSqr,
        "Ex33_66_100_RSqr": Ex33_66_100_RSqr,
        "Ex25_50_75_100_RSqr": Ex25_50_75_100_RSqr,
        "Ex20_40_60_80_100_RSqr": Ex20_40_60_80_100_RSqr,
        "Epochs": Epochs,
        "N": N
        }
ResultsFileName = "Results.mat"
matFullPath = os.path.join(save_dir,ResultsFileName)
hd.savemat(matFullPath,mdic)

# %% [code]
