# Supplementary material for: Estimating within-stride metabolic cost from stride-average data using autoencoders and expander networks
Source: Front Bioeng Biotechnol. 2025 Jun 20;13:1579085. doi: 10.3389/fbioe.2025.1579085 (PMC12226529; doi:10.3389/fbioe.2025.1579085)
Supplement: Supplementary file 1 [file Datasheet1.ZIP › SuppMat/ProduceResults_20241204.ipynb]

# %% [code]
%reset -f
import numpy as np
import tensorflow as tf
import matplotlib.pyplot as plt
import keras, mat73, os, datetime
import scipy as sp
import hdf5storage as hd
# print(tf.config.get_visible_devices(device_type=None)) # Print devices here if needed
tf.config.experimental.set_visible_devices([], 'GPU') # Hide the GPU because it's slow to train this network.

# Define custom layer for tying the weights of the encoder and the decoder
# Define custom layer for tying the weights of the encoder and the decoder
class DenseTranspose(keras.layers.Layer):
    def __init__(self, dense, activation=None, **kwargs):
        super().__init__(**kwargs)
        self.dense = dense
        self.activation = keras.activations.get(activation)

    def build(self, batch_input_shape):
        self.bias = self.add_weight(name="bias",shape=[self.dense.input.shape[-1]],initializer="zeros")
        super().build(batch_input_shape)

    def call(self, inputs):
        z = tf.matmul(inputs, self.dense.weights[0], transpose_b=True)
        z = z + self.bias
        return self.activation(z)

    def compute_output_shape(self, input_shape):
        # The output shape should match the number of units in the Dense layer
        return tf.TensorShape([input_shape[0], self.dense.units])

    def get_config(self):
        config = super().get_config()
        config.update({
            "dense": self.dense,
            "activation": keras.activations.serialize(self.activation),
        })
        return config

# Define R-squared metric
def rsqr(target,prediction):
    ss1 = np.sum((target-target.mean())**2)
    ss2 = np.sum((target-prediction)**2)
    rsq = 1-ss2/ss1
    return rsq

mat = mat73.loadmat('SimDataYseries_20231219.mat')
YPert = mat['YPertAll']
YPertMean = mat['YPertAllMean']
YUnpert = mat['YUnpert']
YUnpertMean = mat['YUnpertMean']
Ynames = mat['Ynames']

# Create Training and Target Data using Simulation Y Time Series
UAE_InputData = np.copy(YPert)
UAE_TargetData = [np.copy(YPertMean),np.copy(YPert)]

Ex_InputData = np.copy(YPertMean[:,0])
Ex_TargetData = np.copy(YPert)

EpochsUAE = 1000
EpochsTAE = 500
EpochsEx = 2000
now = datetime.date.today()
formatted_date = now.strftime("%Y%m%d")


### Create Models
# Autoencoder 
UAE_Input = keras.layers.Input(shape=(100,), name='EncInput')
UAE_Intermediate1 = keras.layers.Dense(100, name='EncDense1',activation='linear')(UAE_Input)
UAE_Intermediate2 = keras.layers.Dense(66, name='EncDense2',activation='tanh')(UAE_Intermediate1)
UAE_Intermediate3 = keras.layers.Dense(33, name='EncDense3',activation='linear')(UAE_Intermediate2)
UAE_Intermediate4 = keras.layers.Dense(1, name='EncDense4')(UAE_Intermediate3)
UAE_Intermediate5 = keras.layers.Dense(33, name='DecDense1',activation='linear')(UAE_Intermediate4)
UAE_Intermediate6 = keras.layers.Dense(66, name='DecDense2',activation='tanh')(UAE_Intermediate5)
UAE_Output = keras.layers.Dense(100, name='DecDense3',activation='linear')(UAE_Intermediate6)

UAE1006633 = keras.Model(inputs=UAE_Input, outputs=[UAE_Intermediate4, UAE_Output])
UAE1006633.compile(optimizer='adam',loss=['mse','mse'])#,metrics=['accuracy','accuracy'])

# Stacked Autoencoder with Tied Weights
TAE_Dense1 = keras.layers.Dense(100, name='EncDense1',activation='linear')
TAE_Dense2 = keras.layers.Dense(66, name='EncDense2',activation='linear')
TAE_Dense3 = keras.layers.Dense(33, name='EncDense3',activation='linear')
TAE_Dense4 = keras.layers.Dense(1, name='EncDense4')

TAE_Input = keras.layers.Input(shape=(100,), name='EncInput')
TAE_Intermediate1 = TAE_Dense1(TAE_Input)
TAE_Intermediate2 = TAE_Dense2(TAE_Intermediate1)
TAE_Intermediate3 = TAE_Dense3(TAE_Intermediate2)
TAE_Intermediate4 = TAE_Dense4(TAE_Intermediate3)
TAE_Intermediate5 = DenseTranspose(TAE_Dense4, name='Dec1')(TAE_Intermediate4)
TAE_Intermediate6 = DenseTranspose(TAE_Dense3, activation='linear', name='Dec2')(TAE_Intermediate5)
TAE_Intermediate7 = DenseTranspose(TAE_Dense2, activation='linear', name='Dec3')(TAE_Intermediate6)
TAE_Output = DenseTranspose(TAE_Dense1, activation='linear', name='Dec4')(TAE_Intermediate7)

TAE1006633 = keras.Model(inputs=TAE_Input, outputs=[TAE_Intermediate4, TAE_Output])
TAE1006633.compile(optimizer='adam',loss=['mse','mse'])

# Expander - ELU-Linear (Best so far)
Ex_Input = keras.layers.Input(shape=(1,), name='DecInput')
Ex_Intermediate1 = keras.layers.Dense(33, name='DecDense1',activation='linear')(Ex_Input)
Ex_Intermediate2 = keras.layers.Dense(66, name='DecDense3',activation='elu')(Ex_Intermediate1)
Ex_Output = keras.layers.Dense(100, name='DecDense5',activation='linear')(Ex_Intermediate2)

Ex3366100 = keras.Model(inputs=Ex_Input, outputs=Ex_Output)
Ex3366100.compile(optimizer='adam',loss='mse')#,metrics=['accuracy','accuracy'])

# Expander - ELU-Linear (Best so far)
Ex_Input = keras.layers.Input(shape=(1,), name='DecInput')
Ex_Intermediate1 = keras.layers.Dense(33, name='DecDense1',activation='linear')(Ex_Input)
Ex_Intermediate2 = keras.layers.Dense(66, name='DecDense3',activation='linear')(Ex_Intermediate1)
Ex_Output = keras.layers.Dense(100, name='DecDense5',activation='linear')(Ex_Intermediate2)

Ex3366100_Lin = keras.Model(inputs=Ex_Input, outputs=Ex_Output)
Ex3366100_Lin.compile(optimizer='adam',loss='mse')#,metrics=['accuracy','accuracy'])


UAE_History = UAE1006633.fit(UAE_InputData, UAE_TargetData, epochs=EpochsUAE, verbose=0)
TAE_History = TAE1006633.fit(UAE_InputData, UAE_TargetData, epochs=EpochsTAE, verbose=0)
Ex_History = Ex3366100.fit(Ex_InputData, Ex_TargetData, epochs=EpochsEx, verbose=0)
ExLin_History = Ex3366100_Lin.fit(Ex_InputData, Ex_TargetData, epochs=EpochsEx, verbose=0)

### Create Decoder
UAEDecoder_Input = keras.layers.Input(shape=(1,))
UAEDecoder_Layer1 = UAE1006633.get_layer('DecDense1')(UAEDecoder_Input)
UAEDecoder_Layer2 = UAE1006633.get_layer('DecDense2')(UAEDecoder_Layer1)
UAEDecoder_Layer3 = UAE1006633.get_layer('DecDense3')(UAEDecoder_Layer2)
UAEDecoder = keras.Model(inputs=UAEDecoder_Input, outputs=UAEDecoder_Layer3)

TAEDecoder_Input = keras.layers.Input(shape=(1,))
TAEDecoder_Layer1 = TAE1006633.get_layer('Dec1')(TAEDecoder_Input)
TAEDecoder_Layer2 = TAE1006633.get_layer('Dec2')(TAEDecoder_Layer1)
TAEDecoder_Layer3 = TAE1006633.get_layer('Dec3')(TAEDecoder_Layer2)
TAEDecoder_Layer4 = TAE1006633.get_layer('Dec4')(TAEDecoder_Layer3)
TAEDecoder = keras.Model(inputs=TAEDecoder_Input, outputs=TAEDecoder_Layer4)

# Create Test Data
YUMean = np.reshape(np.copy(YUnpertMean[:,0]),(-1,1))
YPMean = np.reshape(np.copy(YPertMean[:,0]),(-1,1))
Stride = np.arange(0,100)

# Predict Time Series Using Decoder
UAE_YUResults = UAEDecoder.predict(YUMean)
TAE_YUResults = TAEDecoder.predict(YUMean)
Ex_YUResults = Ex3366100.predict(YUMean)
ExLin_YUResults = Ex3366100_Lin.predict(YUMean)

# Predict Perturbed Data
UAE_YPResults = UAEDecoder.predict(YPMean)
TAE_YPResults = TAEDecoder.predict(YPMean)
Ex_YPResults = Ex3366100.predict(YPMean)
ExLin_YPResults = Ex3366100.predict(YPMean)

surfMean = np.reshape(np.arange(1,300,0.5),(-1,1))
UAE_Surf = UAEDecoder.predict(surfMean)
TAE_Surf = TAEDecoder.predict(surfMean)
Ex_Surf = Ex3366100.predict(surfMean)
ExLin_Surf = Ex3366100_Lin.predict(surfMean)

UAE_Corr = np.zeros((10,1))
UAE_RSqr = np.zeros((10,1))
TAE_Corr = np.zeros((10,1))
TAE_RSqr = np.zeros((10,1))
Ex_Corr = np.zeros((10,1))
Ex_RSqr = np.zeros((10,1))

for i in range(0,10):
    UAE_Corr[i] = sp.stats.pearsonr(YUnpert[i,:],UAE_YUResults[i,:])[0]
    UAE_RSqr[i] = rsqr(YUnpert[i,:],UAE_YUResults[i,:])
    TAE_Corr[i] = sp.stats.pearsonr(YUnpert[i,:],TAE_YUResults[i,:])[0]
    TAE_RSqr[i] = rsqr(YUnpert[i,:],TAE_YUResults[i,:])
    Ex_Corr[i] = sp.stats.pearsonr(YUnpert[i,:],Ex_YUResults[i,:])[0]
    Ex_RSqr[i] = rsqr(YUnpert[i,:],Ex_YUResults[i,:])

# Save Models and Results

save_dir = 'Results_1006633_OptAct/Trial5'
UAE_FileName = f'UAE_Epochs={EpochsUAE}.keras'

UAEDecoder_FileName = f'UAEDecoder_Epochs={EpochsUAE}.keras'

TAE_FileName = f'TAE_Epochs={EpochsTAE}.keras'
TAEDecoder_FileName = f'TAEDecoder_Epochs={EpochsTAE}.keras'

Ex_FileName = f'Ex_Epochs={EpochsEx}.keras'
ExLin_FileName = f'ExLin_Epochs={EpochsEx}.keras'

os.makedirs(save_dir, exist_ok=True)
UAE_FullPath = os.path.join(save_dir, UAE_FileName)
AEDecoder_FullPath = os.path.join(save_dir, UAEDecoder_FileName)
TAE_FullPath = os.path.join(save_dir, TAE_FileName)
TAEDecoder_FullPath = os.path.join(save_dir, TAEDecoder_FileName)
Ex_FullPath = os.path.join(save_dir, Ex_FileName)
ExLin_FullPath = os.path.join(save_dir, ExLin_FileName)

# Save Models
UAE1006633.save(UAE_FullPath)
UAEDecoder.save(AEDecoder_FullPath)
TAE1006633.save(TAE_FullPath)
TAEDecoder.save(TAEDecoder_FullPath)
Ex3366100.save(Ex_FullPath)
Ex3366100_Lin.save(ExLin_FullPath)


mdic = {"Stride": Stride,
        "UAE_YUResults": UAE_YUResults,
        "TAE_YUResults": TAE_YUResults,
        "Ex_YUResults": Ex_YUResults,
        "ExLin_YUResults": ExLin_YUResults,
        "UAE_YPResults": UAE_YPResults,
        "TAE_YPResults": TAE_YPResults,
        "Ex_YPResults": Ex_YPResults,
        "ExLin_YPResults": ExLin_YPResults,
        "YPertMean": YPertMean,
        "YUnpertMean": YUnpertMean,
        "YPert": YPert,
        "YUnpert": YUnpert,
        "surfMean": surfMean,
        "UAE_Surf": UAE_Surf,
        "TAE_Surf": TAE_Surf,
        "Ex_Surf": Ex_Surf,
        "ExLin_Surf": ExLin_Surf,
        "YNames": Ynames,
        "UAE_Corr": UAE_Corr,
        "TAE_Corr": TAE_Corr,
        "Ex_Corr": Ex_Corr,
        "UAE_Rsqr": UAE_RSqr,
        "TAE_Rsqr": TAE_RSqr,
        "Ex_Rsqr": Ex_RSqr,
        "EpochsUAE": EpochsUAE,
        "EpochsTAE": EpochsTAE,
        "EpochsEx": EpochsEx,
        }

# Directory to save the files
ResultsFileName = 'Results_OptAct_Epochs=Vary.mat'

file_counter = 1
matFullPath = os.path.join(save_dir, ResultsFileName)

hd.savemat(matFullPath,mdic)


# %% [code]
