# Supplementary material for: Estimating within-stride metabolic cost from stride-average data using autoencoders and expander networks
Source: Front Bioeng Biotechnol. 2025 Jun 20;13:1579085. doi: 10.3389/fbioe.2025.1579085 (PMC12226529; doi:10.3389/fbioe.2025.1579085)
Supplement: Supplementary file 1 [file Datasheet1.ZIP › SuppMat/PlotArchStudy.m]

clc,clear,close all
load('SimDataYseries_20231219.mat')
whos

N = 50;
fileName = 'ArchModels/N=50_Epochs=2000/TAE_Results.mat';
load(fileName)
fileName = 'ArchModels/N=50_Epochs=2000/UAE_Ex_Results.mat';
load(fileName)

UAECorrMean(:,1) = mean(UAE100_Corr,2);
UAECorrMean(:,2) = mean(UAE100_50_Corr,2);
UAECorrMean(:,3) = mean(UAE100_66_33_Corr,2);
UAECorrMean(:,4) = mean(UAE100_75_50_25_Corr,2);
UAECorrMean(:,5) = mean(UAE100_80_60_40_20_Corr,2);

TAECorrMean(:,1) = mean(TAE100_Corr,2);
TAECorrMean(:,2) = mean(TAE100_50_Corr,2);
TAECorrMean(:,3) = mean(TAE100_66_33_Corr,2);
TAECorrMean(:,4) = mean(TAE100_75_50_25_Corr,2);
TAECorrMean(:,5) = mean(TAE100_80_60_40_20_Corr,2);

ExCorrMean(:,1) = mean(Ex100_Corr,2);
ExCorrMean(:,2) = mean(Ex50_100_Corr,2);
ExCorrMean(:,3) = mean(Ex33_66_100_Corr,2);
ExCorrMean(:,4) = mean(Ex25_50_75_100_Corr,2);
ExCorrMean(:,5) = mean(Ex20_40_60_80_100_Corr,2);

UAERSqrMean(:,1) = mean(UAE100_RSqr,2);
UAERSqrMean(:,2) = mean(UAE100_50_RSqr,2);
UAERSqrMean(:,3) = mean(UAE100_66_33_RSqr,2);
UAERSqrMean(:,4) = mean(UAE100_75_50_25_RSqr,2);
UAERSqrMean(:,5) = mean(UAE100_80_60_40_20_RSqr,2);

TAERSqrMean(:,1) = mean(TAE100_RSqr,2);
TAERSqrMean(:,2) = mean(TAE100_50_RSqr,2);
TAERSqrMean(:,3) = mean(TAE100_66_33_RSqr,2);
TAERSqrMean(:,4) = mean(TAE100_75_50_25_RSqr,2);
TAERSqrMean(:,5) = mean(TAE100_80_60_40_20_RSqr,2);

ExRSqrMean(:,1) = mean(Ex100_RSqr,2);
ExRSqrMean(:,2) = mean(Ex50_100_RSqr,2);
ExRSqrMean(:,3) = mean(Ex33_66_100_RSqr,2);
ExRSqrMean(:,4) = mean(Ex25_50_75_100_RSqr,2);
ExRSqrMean(:,5) = mean(Ex20_40_60_80_100_RSqr,2);


for i = 1:10

    legendTitle = strrep(Ynames{i},'Right','');

    % Find the position of the second capital letter
    secondCapPos = regexp(legendTitle, '(?<=[a-z])([A-Z])', 'start');

    % Insert a space before the second capital letter
    if ~isempty(secondCapPos)
        legendTitle = [legendTitle(1:secondCapPos-1) ' ' legendTitle(secondCapPos:end)];
    end
    LegendTitle{i} = legendTitle;
end


figure
plot(1:5,UAECorrMean','o-');
xlabel('Number of Hidden Layers')
ylabel('Mean Correlation Coefficient')
title('Untied Autoencoder')
P1 = gca;
CO = P1.ColorOrder;
ylim([-0.5 1])
xlim([1 3])
CO = [0 0 0;0.375 0.375 0.375;0.75 0.75 0.75;CO];
xticks(1:6)
P1.ColorOrder = CO;
set(gca,'fontsize',14)

figure
plot(1:5,TAECorrMean','o-');
xlabel('Number of Hidden Layers')
ylabel('Mean Correlation Coefficient')
title('Tied Autoencoder')
xticks(1:6)
ylim([-0.5 1])
xlim([1 3])
P2 = gca;
P2.ColorOrder = CO;
set(gca,'fontsize',14)


figure
plot(1:5,ExCorrMean','o-');
xlabel('Number of Hidden Layers')
ylabel('Mean Correlation Coefficient')
title('Expander')
xlim([1 3])
xticks(1:6)
ylim([-0.5 1])
P3 = gca;
P3.ColorOrder = CO;
set(gca,'fontsize',14)


figure
plot(1:5,mean(UAECorrMean),'ko-');
hold on
plot(1:5,mean(TAECorrMean),'r-o')
plot(1:5,mean(ExCorrMean),'co-')
xlabel('Number of Hidden Layers')
ylabel('Mean Correlation Coefficient')
title('Mean Correlations')
legend('UAE','TAE','Expander','Location','southeast')
ylim([0.5 1])
xlim([1 3])
set(gca,'fontsize',14)
xticks(1:6)

%%
figure
plot(1:5,UAERSqrMean','o-');
xlabel('Number of Hidden Layers')
ylabel('Mean RSqrelation Coefficient')
title('Untied Autoencoder')
P1 = gca;
CO = P1.ColorOrder;
ylim([-0.5 1])
CO = [0 0 0;0.375 0.375 0.375;0.75 0.75 0.75;CO];
xticks(1:6)
P1.ColorOrder = CO;
set(gca,'fontsize',14)

figure
plot(1:5,TAERSqrMean','o-');
xlabel('Number of Hidden Layers')
ylabel('Mean RSqrelation Coefficient')
title('Tied Autoencoder')
xticks(1:6)
ylim([-0.5 1])
P2 = gca;
P2.ColorOrder = CO;
set(gca,'fontsize',14)


figure
plot(1:5,ExRSqrMean','o-');
xlabel('Number of Hidden Layers')
ylabel('Mean RSqrelation Coefficient')
title('Expander')
xticks(1:6)
ylim([-0.5 1])
P3 = gca;
P3.ColorOrder = CO;
set(gca,'fontsize',14)


figure
plot(1:5,mean(UAERSqrMean),'ko-');
hold on
plot(1:5,mean(TAERSqrMean),'r-o')
plot(1:5,mean(ExRSqrMean),'co-')
xlabel('Number of Hidden Layers')
ylabel('Mean RSqrelation Coefficient')
title('Mean RSqrelations')
legend('UAE','TAE','Expander','Location','southeast')
% ylim([0.5 1])
set(gca,'fontsize',14)
xticks(1:6)
