# Supplementary material for: Estimating within-stride metabolic cost from stride-average data using autoencoders and expander networks
Source: Front Bioeng Biotechnol. 2025 Jun 20;13:1579085. doi: 10.3389/fbioe.2025.1579085 (PMC12226529; doi:10.3389/fbioe.2025.1579085)
Supplement: Supplementary file 1 [file Datasheet1.ZIP › SuppMat/PlotActStudy_2Layers.m]

clc,clear,close all
load('SimDataYseries_20231219.mat')
whos
N = 50;
fileName = 'ActModels2Layers/N=50_Epochs=2000/Results.mat';
load(fileName)


UAECorrMean(:,1) = mean(UAE100_50Relu_Corr,2);
UAECorrMean(:,2) = mean(UAE100_50Elu_Corr,2);
UAECorrMean(:,3) = mean(UAE100_50Sig_Corr,2);
UAECorrMean(:,4) = mean(UAE100_50Silu_Corr,2);
UAECorrMean(:,5) = mean(UAE100_50Mish_Corr,2);
UAECorrMean(:,6) = mean(UAE100_50Tanh_Corr,2);

TAECorrMean(:,1) = mean(TAE100_50Relu_Corr,2);
TAECorrMean(:,2) = mean(TAE100_50Elu_Corr,2);
TAECorrMean(:,3) = mean(TAE100_50Sig_Corr,2);
TAECorrMean(:,4) = mean(TAE100_50Silu_Corr,2);
TAECorrMean(:,5) = mean(TAE100_50Mish_Corr,2);
TAECorrMean(:,6) = mean(TAE100_50Tanh_Corr,2);
% TAECorrMean(:,7) = mean(TAE100_50_Corr,2);

ExCorrMean(:,1) = mean(Ex50Relu_100_Corr,2);
ExCorrMean(:,2) = mean(Ex50Elu_100_Corr,2);
ExCorrMean(:,3) = mean(Ex50Sig_100_Corr,2);
ExCorrMean(:,4) = mean(Ex50Silu_100_Corr,2);
ExCorrMean(:,5) = mean(Ex50Mish_100_Corr,2);
ExCorrMean(:,6) = mean(Ex50Tanh_100_Corr,2);


for i = 1:10

    legendTitle = strrep(Ynames{i},'Right','');

    % Find the position of the second capital letter
    secondCapPos = regexp(legendTitle, '(?<=[a-z])([A-Z])', 'start');

    % Insert a space before the second capital letter
    if ~isempty(secondCapPos)
        legendTitle = [legendTitle(1:secondCapPos-1) ' ' legendTitle(secondCapPos:end)];
    end
    LegendTitle{i} = legendTitle;
end


figure
plot(1:6,UAECorrMean','o-');
xlabel('Activation Function')
ylabel('Mean Correlation Coefficient')
title('Untied Autoencoder')
ylim([-0.02 0.02])
xticks(1:6)
xticklabels({'Relu','Elu','Sigmoid','Silu','Mish','Tanh'})
P1 = gca;
CO = P1.ColorOrder;
CO = [0 0 0;0.375 0.375 0.375;0.75 0.75 0.75;CO];
P1.ColorOrder = CO;
set(gca,'fontsize',14)


figure
plot(1:6,TAECorrMean','o-');
xlabel('Activation Function')
ylabel('Mean Correlation Coefficient')
title('Tied Autoencoder')
ylim([-0.02 0.02])
xticks(1:7)
xticklabels({'Relu','Elu','Sigmoid','Silu','Mish','Tanh','Linear'})
P2 = gca;
P2.ColorOrder = CO;
set(gca,'fontsize',14)


figure
plot(1:6,ExCorrMean','o-');
xlabel('Activation Function')
ylabel('Mean Correlation Coefficient')
title('Expander')
ylim([-0.02 0.02])
xticks(1:6)
xticklabels({'Relu','Elu','Sigmoid','Silu','Mish','Tanh'})
P3 = gca;
P3.ColorOrder = CO;
set(gca,'fontsize',14)

figure
plot(1:6,mean(UAECorrMean),'ko-');
hold on
plot(1:6,mean(TAECorrMean),'r-o')
plot(1:6,mean(ExCorrMean),'co-')
xlabel('Activation Function')
ylabel('Mean Correlation Coefficient')
title('Mean Correlations')
legend('UAE','TAE','Expander','Location','southeast')
ylim([0.01 0.02])
set(gca,'fontsize',14)
xticks(1:6)
xticklabels({'Relu','Elu','Sigmoid','Silu','Mish','Tanh'})
