# Supplementary material for: Estimating within-stride metabolic cost from stride-average data using autoencoders and expander networks
Source: Front Bioeng Biotechnol. 2025 Jun 20;13:1579085. doi: 10.3389/fbioe.2025.1579085 (PMC12226529; doi:10.3389/fbioe.2025.1579085)
Supplement: Supplementary file 1 [file Datasheet1.ZIP › SuppMat/PlotResults_Figs9to10.m]

clc,clear,close all
load('Results_1006633_OptAct/Results_OptAct_Epochs=Vary.mat')

whos
Stride = double(Stride);
surfMean = double(surfMean);
% Plot Unperturbed Results
close all


for i = 1:10
    if mod(i-1,4) == 0
        figure
        j = 1;
    end
    subplot(2,2,j)
    plot(Stride,YUnpert(i,:),'k')
    hold on
    plot(Stride,UAE_YUResults(i,:),'r')
    plot(Stride,TAE_YUResults(i,:),'c--')
    plot(Stride,Ex_YUResults(i,:),'-.','Color',[0.6 0.6 0.6])

    plotTitle = strrep(YNames{i}{:},'Right','');
    
    % Find the position of the second capital letter
    secondCapPos = regexp(plotTitle, '(?<=[a-z])([A-Z])', 'start');

    % Insert a space before the second capital letter
    if ~isempty(secondCapPos)
        plotTitle = [plotTitle(1:secondCapPos-1) ' ' plotTitle(secondCapPos:end)];
    end
    YPlotName{i} = plotTitle;
    title(plotTitle)
    ylabel('Metabolic Cost [W]')
    xlabel('Stride [%]')
    if i == 10
        Leg = legend('Exact','UAE','TAE','Expander', ...
            'Orientation','horizontal','Position', ...
            [0.1666 0.43161 0.61607 0.045238]);
    end
    set(gca,'fontsize',14)
    j = j+1;
end

table(string(YPlotName'),round(UAE_Corr,3),round(TAE_Corr,3),round(Ex_Corr,3), ...
    'VariableNames',{'MC','UAE','TAE','Expander'})

table(string(YPlotName'),round(UAE_Rsqr,3),round(TAE_Rsqr,3),round(Ex_Rsqr,3), ...
    'VariableNames',{'MC','UAE','TAE','Expander'})

figure
    plot(Stride,YUnpert(7,:),'k')
    hold on
    plot(Stride,Ex_YUResults(7,:),'-.','Color',[0.6 0.6 0.6])

% Surface


figure
surf(Stride,surfMean,UAE_Surf,'EdgeColor','none')
hold on
for i = [1 5:5:length(Stride)]
    plot3(Stride(i)*ones(length(surfMean),1),surfMean,UAE_Surf(:,i),'k')
end

for i = [1 30:30:length(surfMean) length(surfMean)]
    plot3(Stride,surfMean(i)*ones(length(Stride),1),UAE_Surf(i,:),'k')
end
view([45 45])
xlabel('Stride [%]')
ylabel('Mean MC (Input) [W]')
zlabel('Predicted Cost [W]')
title('UAE')
ax = gca;
ax.FontSize = 16;
exportgraphics(gcf,'UAESurface.png','ContentType','image','Resolution',1000)


figure
surf(Stride,surfMean,TAE_Surf,'EdgeColor','none')
hold on
for i = [1 5:5:length(Stride)]
    plot3(Stride(i)*ones(length(surfMean),1),surfMean,TAE_Surf(:,i),'k')
end

for i = [1 30:30:length(surfMean) length(surfMean)]
    plot3(Stride,surfMean(i)*ones(length(Stride),1),TAE_Surf(i,:),'k')
end
view([45 45])
xlabel('Stride [%]')
ylabel('Mean MC (Input) [W]')
zlabel('Predicted Cost [W]')
title('TAE')
ax = gca;
ax.FontSize = 16;
exportgraphics(gcf,'TAESurface.png','ContentType','image','Resolution',1000)

figure
surf(Stride,surfMean,Ex_Surf,'EdgeColor','none')
hold on
for i = [1 5:5:length(Stride)]
    plot3(Stride(i)*ones(length(surfMean),1),surfMean,Ex_Surf(:,i),'k','LineWidth',1)
end

for i = [1 30:30:length(surfMean) length(surfMean)]
    plot3(Stride,surfMean(i)*ones(length(Stride),1),Ex_Surf(i,:),'k','LineWidth',1)
end
view([45 45])
xlabel('Stride [%]')
ylabel('Mean MC (Input) [W]')
zlabel('Predicted Cost [W]')
title('Expander')
ax = gca;
ax.FontSize = 16;
exportgraphics(gcf,'ExSurface.png','ContentType','image','Resolution',1000)

figure
surf(Stride,surfMean,ExLin_Surf,'EdgeColor','none')
hold on
for i = [1 5:5:length(Stride)]
    plot3(Stride(i)*ones(length(surfMean),1),surfMean,ExLin_Surf(:,i),'k','LineWidth',1)
end

for i = [1 30:30:length(surfMean) length(surfMean)]
    plot3(Stride,surfMean(i)*ones(length(Stride),1),ExLin_Surf(i,:),'k','LineWidth',1)
end
view([45 45])
xlabel('Stride [%]')
ylabel('Mean MC (Input)')
zlabel('Predicted Cost')
title('Expander Linear')
ax = gca;
ax.FontSize = 16;

               
