# Supplementary material for: Estimating within-stride metabolic cost from stride-average data using autoencoders and expander networks
Source: Front Bioeng Biotechnol. 2025 Jun 20;13:1579085. doi: 10.3389/fbioe.2025.1579085 (PMC12226529; doi:10.3389/fbioe.2025.1579085)
Supplement: Supplementary file 1 [file Datasheet1.ZIP › SuppMat/ExpActStudy_20241203_Paper.ipynb]

# %% [code]
%reset -f
import numpy as np
import tensorflow as tf
import matplotlib.pyplot as plt
import keras, mat73, os, datetime
import scipy as sp
import hdf5storage as hd
import time
print(tf.config.get_visible_devices(device_type=None)) # Print devices here if needed
#tf.config.experimental.set_visible_devices([], 'GPU') # Hide the GPU because it's slow to train this network.

# Define custom layer for tying the weights of the encoder and the decoder
# Define custom layer for tying the weights of the encoder and the decoder
class DenseTranspose(keras.layers.Layer):
    def __init__(self, dense, activation=None, **kwargs):
        super().__init__(**kwargs)
        self.dense = dense
        self.activation = keras.activations.get(activation)

    def build(self, batch_input_shape):
        self.bias = self.add_weight(name="bias",shape=[self.dense.input.shape[-1]],initializer="zeros")
        super().build(batch_input_shape)

    def call(self, inputs):
        z = tf.matmul(inputs, self.dense.weights[0], transpose_b=True)
        z = z + self.bias
        return self.activation(z)

    def compute_output_shape(self, input_shape):
        # The output shape should match the number of units in the Dense layer
        return tf.TensorShape([input_shape[0], self.dense.units])

    def get_config(self):
        config = super().get_config()
        config.update({
            "dense": self.dense,
            "activation": keras.activations.serialize(self.activation),
        })
        return config

# Define R-squared metric
def rsqr(target,prediction):
    ss1 = np.sum((target-target.mean())**2)
    ss2 = np.sum((target-prediction)**2)
    rsq = 1-ss2/ss1
    return rsq

mat = mat73.loadmat('SimDataYseries_20231219.mat')
YPert = mat['YPertAll']
YPertMean = mat['YPertAllMean']
YUnpert = mat['YUnpert']
YUnpertMean = mat['YUnpertMean']
Ynames = mat['Ynames']

Ex_InputData = np.copy(YPertMean[:,0])
Ex_TargetData = np.copy(YPert)


# Create Training and Target Data using Simulation Y Time Series
AE_InputData = np.copy(YPert)
AE_TargetData = [np.copy(YPertMean),np.copy(YPert)]

Ex_InputData = np.copy(YPertMean[:,0])
Ex_TargetData = np.copy(YPert)


# %% [code]
## Parameters
Epochs = 2000
N = 50

t = time.time()

save_dir = f'ActModels/N={N}_Epochs={Epochs}'
UAE_save_dir = f'ActModels/N={N}_Epochs={Epochs}/UAE'
TAE_save_dir = f'ActModels/N={N}_Epochs={Epochs}/TAE'
Ex_save_dir = f'ActModels/N={N}_Epochs={Epochs}/Ex'

os.makedirs(save_dir, exist_ok=True)
os.makedirs(UAE_save_dir, exist_ok=True)
os.makedirs(TAE_save_dir, exist_ok=True)
os.makedirs(Ex_save_dir, exist_ok=True)

## Preallocate Arrays
UAE100_50Elu_Corr = np.zeros((10,N))
UAE100_50Relu_Corr = np.zeros((10,N))
UAE100_50Sig_Corr = np.zeros((10,N))
UAE100_50Silu_Corr = np.zeros((10,N))
UAE100_50Mish_Corr = np.zeros((10,N))
UAE100_50Tanh_Corr = np.zeros((10,N))

UAE100_50Elu_RSqr = np.zeros((10,N))
UAE100_50Relu_RSqr = np.zeros((10,N))
UAE100_50Sig_RSqr = np.zeros((10,N))
UAE100_50Silu_RSqr = np.zeros((10,N))
UAE100_50Mish_RSqr = np.zeros((10,N))
UAE100_50Tanh_RSqr = np.zeros((10,N))

TAE100_50Elu_Corr = np.zeros((10,N))
TAE100_50Relu_Corr = np.zeros((10,N))
TAE100_50Sig_Corr = np.zeros((10,N))
TAE100_50Silu_Corr = np.zeros((10,N))
TAE100_50Mish_Corr = np.zeros((10,N))
TAE100_50Tanh_Corr = np.zeros((10,N))

TAE100_50Elu_RSqr = np.zeros((10,N))
TAE100_50Relu_RSqr = np.zeros((10,N))
TAE100_50Sig_RSqr = np.zeros((10,N))
TAE100_50Silu_RSqr = np.zeros((10,N))
TAE100_50Mish_RSqr = np.zeros((10,N))
TAE100_50Tanh_RSqr = np.zeros((10,N))

Ex50Elu_100_Corr = np.zeros((10,N))
Ex50Relu_100_Corr = np.zeros((10,N))
Ex50Sig_100_Corr = np.zeros((10,N))
Ex50Silu_100_Corr = np.zeros((10,N))
Ex50Mish_100_Corr = np.zeros((10,N))
Ex50Tanh_100_Corr = np.zeros((10,N))

Ex50Elu_100_RSqr = np.zeros((10,N))
Ex50Relu_100_RSqr = np.zeros((10,N))
Ex50Sig_100_RSqr = np.zeros((10,N))
Ex50Silu_100_RSqr = np.zeros((10,N))
Ex50Mish_100_RSqr = np.zeros((10,N))
Ex50Tanh_100_RSqr = np.zeros((10,N))

for j in range(0,N):
    print(f'Case {j+1}')
    try:
        del UAE100_50Elu, UAE100_50Relu, UAE100_50Sig, UAE100_50Silu, UAE100_50Mish, UAE100_50Tanh
        del TAE100_50Elu, TAE100_50Relu, TAE100_50Sig, TAE100_50Silu, TAE100_50Mish, TAE100_50Tanh
        del Ex50Elu_100, Ex50Relu_100, Ex50Sig_100, Ex50Silu_100, Ex50Mish_100, Ex50Tanh_100
    except:
        a = 1
    ### Create Models

    ######### Untied Autoencoders ####################


    # AE100-50Elu
    AE_Input = keras.layers.Input(shape=(100,), name='EncInput')
    AE_Intermediate1 = keras.layers.Dense(100, name='EncDense1',activation='linear')(AE_Input)
    AE_Intermediate2 = keras.layers.Dense(50, name='EncDense2',activation='elu')(AE_Intermediate1)
    AE_Intermediate3 = keras.layers.Dense(1, name='EncDense3')(AE_Intermediate2)
    AE_Intermediate4 = keras.layers.Dense(50, name='Dec1',activation='elu')(AE_Intermediate3)
    AE_Output = keras.layers.Dense(100, name='Dec2',activation='linear')(AE_Intermediate4)

    UAE100_50Elu = keras.Model(inputs=AE_Input, outputs=[AE_Intermediate3, AE_Output])
    UAE100_50Elu.compile(optimizer='adam',loss=['mse','mse'])#,metrics=['accuracy','accuracy'])

    # AE100-50Relu
    AE_Input = keras.layers.Input(shape=(100,), name='EncInput')
    AE_Intermediate1 = keras.layers.Dense(100, name='EncDense1',activation='linear')(AE_Input)
    AE_Intermediate2 = keras.layers.Dense(50, name='EncDense2',activation='relu')(AE_Intermediate1)
    AE_Intermediate3 = keras.layers.Dense(1, name='EncDense3')(AE_Intermediate2)
    AE_Intermediate4 = keras.layers.Dense(50, name='Dec1',activation='relu')(AE_Intermediate3)
    AE_Output = keras.layers.Dense(100, name='Dec2',activation='linear')(AE_Intermediate4)

    UAE100_50Relu = keras.Model(inputs=AE_Input, outputs=[AE_Intermediate3, AE_Output])
    UAE100_50Relu.compile(optimizer='adam',loss=['mse','mse'])#,metrics=['accuracy','accuracy'])

    # AE100-50Sig
    AE_Input = keras.layers.Input(shape=(100,), name='EncInput')
    AE_Intermediate1 = keras.layers.Dense(100, name='EncDense1',activation='linear')(AE_Input)
    AE_Intermediate2 = keras.layers.Dense(50, name='EncDense2',activation='sigmoid')(AE_Intermediate1)
    AE_Intermediate3 = keras.layers.Dense(1, name='EncDense3')(AE_Intermediate2)
    AE_Intermediate4 = keras.layers.Dense(50, name='Dec1',activation='sigmoid')(AE_Intermediate3)
    AE_Output = keras.layers.Dense(100, name='Dec2',activation='linear')(AE_Intermediate4)

    UAE100_50Sig = keras.Model(inputs=AE_Input, outputs=[AE_Intermediate3, AE_Output])
    UAE100_50Sig.compile(optimizer='adam',loss=['mse','mse'])#,metrics=['accuracy','accuracy'])

    # AE100-50Silu
    AE_Input = keras.layers.Input(shape=(100,), name='EncInput')
    AE_Intermediate1 = keras.layers.Dense(100, name='EncDense1',activation='linear')(AE_Input)
    AE_Intermediate2 = keras.layers.Dense(50, name='EncDense2',activation='silu')(AE_Intermediate1)
    AE_Intermediate3 = keras.layers.Dense(1, name='EncDense3')(AE_Intermediate2)
    AE_Intermediate4 = keras.layers.Dense(50, name='Dec1',activation='silu')(AE_Intermediate3)
    AE_Output = keras.layers.Dense(100, name='Dec2',activation='linear')(AE_Intermediate4)

    UAE100_50Silu = keras.Model(inputs=AE_Input, outputs=[AE_Intermediate3, AE_Output])
    UAE100_50Silu.compile(optimizer='adam',loss=['mse','mse'])#,metrics=['accuracy','accuracy'])

    # AE100-50Mish
    AE_Input = keras.layers.Input(shape=(100,), name='EncInput')
    AE_Intermediate1 = keras.layers.Dense(100, name='EncDense1',activation='linear')(AE_Input)
    AE_Intermediate2 = keras.layers.Dense(50, name='EncDense2',activation='mish')(AE_Intermediate1)
    AE_Intermediate3 = keras.layers.Dense(1, name='EncDense3')(AE_Intermediate2)
    AE_Intermediate4 = keras.layers.Dense(50, name='Dec1',activation='mish')(AE_Intermediate3)
    AE_Output = keras.layers.Dense(100, name='Dec2',activation='linear')(AE_Intermediate4)

    UAE100_50Mish = keras.Model(inputs=AE_Input, outputs=[AE_Intermediate3, AE_Output])
    UAE100_50Mish.compile(optimizer='adam',loss=['mse','mse'])#,metrics=['accuracy','accuracy'])

    # AE100-50Tanh
    AE_Input = keras.layers.Input(shape=(100,), name='EncInput')
    AE_Intermediate1 = keras.layers.Dense(100, name='EncDense1',activation='linear')(AE_Input)
    AE_Intermediate2 = keras.layers.Dense(50, name='EncDense2',activation='tanh')(AE_Intermediate1)
    AE_Intermediate3 = keras.layers.Dense(1, name='EncDense3')(AE_Intermediate2)
    AE_Intermediate4 = keras.layers.Dense(50, name='Dec1',activation='tanh')(AE_Intermediate3)
    AE_Output = keras.layers.Dense(100, name='Dec2',activation='linear')(AE_Intermediate4)

    UAE100_50Tanh = keras.Model(inputs=AE_Input, outputs=[AE_Intermediate3, AE_Output])
    UAE100_50Tanh.compile(optimizer='adam',loss=['mse','mse'])#,metrics=['accuracy','accuracy'])

    ######### Tied Autoencoders ####################
    AETW_Dense1 = keras.layers.Dense(100, name='EncDense1',activation='linear')
    AETW_Dense2 = keras.layers.Dense(50, name='EncDense2',activation='linear')
    AETW_Dense3 = keras.layers.Dense(1, name='EncDense3')

    AETW_Input = keras.layers.Input(shape=(100,), name='EncInput')
    AETW_Intermediate1 = AETW_Dense1(AETW_Input)
    AETW_Intermediate2 = AETW_Dense2(AETW_Intermediate1)
    AETW_Intermediate3 = AETW_Dense3(AETW_Intermediate2)
    AETW_Intermediate4 = DenseTranspose(AETW_Dense3, name='Dec1')(AETW_Intermediate3)
    AETW_Intermediate5 = DenseTranspose(AETW_Dense2, activation='linear', name='Dec2')(AETW_Intermediate4)
    AETW_Output = DenseTranspose(AETW_Dense1, activation='linear', name='Dec3')(AETW_Intermediate5)

    TAE100_50 = keras.Model(inputs=AETW_Input, outputs=[AETW_Intermediate3, AETW_Output])
    TAE100_50.compile(optimizer='adam',loss=['mse','mse'])


    # TAE-100-50Elu
    AETW_Dense1 = keras.layers.Dense(100, name='EncDense1',activation='linear')
    AETW_Dense2 = keras.layers.Dense(50, name='EncDense2',activation='elu')
    AETW_Dense3 = keras.layers.Dense(1, name='EncDense3')

    AETW_Input = keras.layers.Input(shape=(100,), name='EncInput')
    AETW_Intermediate1 = AETW_Dense1(AETW_Input)
    AETW_Intermediate2 = AETW_Dense2(AETW_Intermediate1)
    AETW_Intermediate3 = AETW_Dense3(AETW_Intermediate2)
    AETW_Intermediate4 = DenseTranspose(AETW_Dense3, name='Dec1')(AETW_Intermediate3)
    AETW_Intermediate5 = DenseTranspose(AETW_Dense2, activation='elu', name='Dec2')(AETW_Intermediate4)
    AETW_Output = DenseTranspose(AETW_Dense1, activation='linear', name='Dec3')(AETW_Intermediate5)

    TAE100_50Elu = keras.Model(inputs=AETW_Input, outputs=[AETW_Intermediate3, AETW_Output])
    TAE100_50Elu.compile(optimizer='adam',loss=['mse','mse'])

    # TAE-100-50Relu
    AETW_Dense1 = keras.layers.Dense(100, name='EncDense1',activation='linear')
    AETW_Dense2 = keras.layers.Dense(50, name='EncDense2',activation='relu')
    AETW_Dense3 = keras.layers.Dense(1, name='EncDense3')

    AETW_Input = keras.layers.Input(shape=(100,), name='EncInput')
    AETW_Intermediate1 = AETW_Dense1(AETW_Input)
    AETW_Intermediate2 = AETW_Dense2(AETW_Intermediate1)
    AETW_Intermediate3 = AETW_Dense3(AETW_Intermediate2)
    AETW_Intermediate4 = DenseTranspose(AETW_Dense3, name='Dec1')(AETW_Intermediate3)
    AETW_Intermediate5 = DenseTranspose(AETW_Dense2, activation='relu', name='Dec2')(AETW_Intermediate4)
    AETW_Output = DenseTranspose(AETW_Dense1, activation='linear', name='Dec3')(AETW_Intermediate5)

    TAE100_50Relu = keras.Model(inputs=AETW_Input, outputs=[AETW_Intermediate3, AETW_Output])
    TAE100_50Relu.compile(optimizer='adam',loss=['mse','mse'])

    # TAE-100-50Sig
    AETW_Dense1 = keras.layers.Dense(100, name='EncDense1',activation='linear')
    AETW_Dense2 = keras.layers.Dense(50, name='EncDense2',activation='sigmoid')
    AETW_Dense3 = keras.layers.Dense(1, name='EncDense3')

    AETW_Input = keras.layers.Input(shape=(100,), name='EncInput')
    AETW_Intermediate1 = AETW_Dense1(AETW_Input)
    AETW_Intermediate2 = AETW_Dense2(AETW_Intermediate1)
    AETW_Intermediate3 = AETW_Dense3(AETW_Intermediate2)
    AETW_Intermediate4 = DenseTranspose(AETW_Dense3, name='Dec1')(AETW_Intermediate3)
    AETW_Intermediate5 = DenseTranspose(AETW_Dense2, activation='sigmoid', name='Dec2')(AETW_Intermediate4)
    AETW_Output = DenseTranspose(AETW_Dense1, activation='linear', name='Dec3')(AETW_Intermediate5)

    TAE100_50Sig = keras.Model(inputs=AETW_Input, outputs=[AETW_Intermediate3, AETW_Output])
    TAE100_50Sig.compile(optimizer='adam',loss=['mse','mse'])

    # TAE-100-50Silu
    AETW_Dense1 = keras.layers.Dense(100, name='EncDense1',activation='linear')
    AETW_Dense2 = keras.layers.Dense(50, name='EncDense2',activation='silu')
    AETW_Dense3 = keras.layers.Dense(1, name='EncDense3')

    AETW_Input = keras.layers.Input(shape=(100,), name='EncInput')
    AETW_Intermediate1 = AETW_Dense1(AETW_Input)
    AETW_Intermediate2 = AETW_Dense2(AETW_Intermediate1)
    AETW_Intermediate3 = AETW_Dense3(AETW_Intermediate2)
    AETW_Intermediate4 = DenseTranspose(AETW_Dense3, name='Dec1')(AETW_Intermediate3)
    AETW_Intermediate5 = DenseTranspose(AETW_Dense2, activation='silu', name='Dec2')(AETW_Intermediate4)
    AETW_Output = DenseTranspose(AETW_Dense1, activation='linear', name='Dec3')(AETW_Intermediate5)

    TAE100_50Silu = keras.Model(inputs=AETW_Input, outputs=[AETW_Intermediate3, AETW_Output])
    TAE100_50Silu.compile(optimizer='adam',loss=['mse','mse'])

    # TAE-100-50Mish
    AETW_Dense1 = keras.layers.Dense(100, name='EncDense1',activation='linear')
    AETW_Dense2 = keras.layers.Dense(50, name='EncDense2',activation='mish')
    AETW_Dense3 = keras.layers.Dense(1, name='EncDense3')

    AETW_Input = keras.layers.Input(shape=(100,), name='EncInput')
    AETW_Intermediate1 = AETW_Dense1(AETW_Input)
    AETW_Intermediate2 = AETW_Dense2(AETW_Intermediate1)
    AETW_Intermediate3 = AETW_Dense3(AETW_Intermediate2)
    AETW_Intermediate4 = DenseTranspose(AETW_Dense3, name='Dec1')(AETW_Intermediate3)
    AETW_Intermediate5 = DenseTranspose(AETW_Dense2, activation='mish', name='Dec2')(AETW_Intermediate4)
    AETW_Output = DenseTranspose(AETW_Dense1, activation='linear', name='Dec3')(AETW_Intermediate5)

    TAE100_50Mish = keras.Model(inputs=AETW_Input, outputs=[AETW_Intermediate3, AETW_Output])
    TAE100_50Mish.compile(optimizer='adam',loss=['mse','mse'])

    # TAE-100-50Tanh
    AETW_Dense1 = keras.layers.Dense(100, name='EncDense1',activation='linear')
    AETW_Dense2 = keras.layers.Dense(50, name='EncDense2',activation='tanh')
    AETW_Dense3 = keras.layers.Dense(1, name='EncDense3')

    AETW_Input = keras.layers.Input(shape=(100,), name='EncInput')
    AETW_Intermediate1 = AETW_Dense1(AETW_Input)
    AETW_Intermediate2 = AETW_Dense2(AETW_Intermediate1)
    AETW_Intermediate3 = AETW_Dense3(AETW_Intermediate2)
    AETW_Intermediate4 = DenseTranspose(AETW_Dense3, name='Dec1')(AETW_Intermediate3)
    AETW_Intermediate5 = DenseTranspose(AETW_Dense2, activation='tanh', name='Dec2')(AETW_Intermediate4)
    AETW_Output = DenseTranspose(AETW_Dense1, activation='linear', name='Dec3')(AETW_Intermediate5)

    TAE100_50Tanh = keras.Model(inputs=AETW_Input, outputs=[AETW_Intermediate3, AETW_Output])
    TAE100_50Tanh.compile(optimizer='adam',loss=['mse','mse'])

    ######### Expanders ####################


    # Expander Ex50Elu-100
    Ex_Input = keras.layers.Input(shape=(1,), name='ExInput')
    Ex_Intermediate1 = keras.layers.Dense(50, name='ExDense1',activation='elu')(Ex_Input)
    Ex_Output = keras.layers.Dense(100, name='ExDense2',activation='linear')(Ex_Intermediate1)

    Ex50Elu_100 = keras.Model(inputs=Ex_Input, outputs=Ex_Output)
    Ex50Elu_100.compile(optimizer='adam',loss='mse')#,metrics=['accuracy','accuracy'])

    # Expander Ex50Relu-100
    Ex_Input = keras.layers.Input(shape=(1,), name='ExInput')
    Ex_Intermediate1 = keras.layers.Dense(50, name='ExDense1',activation='relu')(Ex_Input)
    Ex_Output = keras.layers.Dense(100, name='ExDense2',activation='linear')(Ex_Intermediate1)

    Ex50Relu_100 = keras.Model(inputs=Ex_Input, outputs=Ex_Output)
    Ex50Relu_100.compile(optimizer='adam',loss='mse')#,metrics=['accuracy','accuracy'])

    # Expander Ex50Sig-100
    Ex_Input = keras.layers.Input(shape=(1,), name='ExInput')
    Ex_Intermediate1 = keras.layers.Dense(50, name='ExDense1',activation='sigmoid')(Ex_Input)
    Ex_Output = keras.layers.Dense(100, name='ExDense2',activation='linear')(Ex_Intermediate1)

    Ex50Sig_100 = keras.Model(inputs=Ex_Input, outputs=Ex_Output)
    Ex50Sig_100.compile(optimizer='adam',loss='mse')#,metrics=['accuracy','accuracy'])

    # Expander Ex50Silu-100
    Ex_Input = keras.layers.Input(shape=(1,), name='ExInput')
    Ex_Intermediate1 = keras.layers.Dense(50, name='ExDense1',activation='silu')(Ex_Input)
    Ex_Output = keras.layers.Dense(100, name='ExDense2',activation='linear')(Ex_Intermediate1)

    Ex50Silu_100 = keras.Model(inputs=Ex_Input, outputs=Ex_Output)
    Ex50Silu_100.compile(optimizer='adam',loss='mse')#,metrics=['accuracy','accuracy'])

    # Expander Ex50Mish-100
    Ex_Input = keras.layers.Input(shape=(1,), name='ExInput')
    Ex_Intermediate1 = keras.layers.Dense(50, name='ExDense1',activation='mish')(Ex_Input)
    Ex_Output = keras.layers.Dense(100, name='ExDense2',activation='linear')(Ex_Intermediate1)

    Ex50Mish_100 = keras.Model(inputs=Ex_Input, outputs=Ex_Output)
    Ex50Mish_100.compile(optimizer='adam',loss='mse')#,metrics=['accuracy','accuracy'])

    # Expander Ex50Tanh-100
    Ex_Input = keras.layers.Input(shape=(1,), name='ExInput')
    Ex_Intermediate1 = keras.layers.Dense(50, name='ExDense1',activation='tanh')(Ex_Input)
    Ex_Output = keras.layers.Dense(100, name='ExDense2',activation='linear')(Ex_Intermediate1)

    Ex50Tanh_100 = keras.Model(inputs=Ex_Input, outputs=Ex_Output)
    Ex50Tanh_100.compile(optimizer='adam',loss='mse')#,metrics=['accuracy','accuracy'])

    ########## Train Models ###############

    UAE100_50Elu_History = UAE100_50Elu.fit(AE_InputData, AE_TargetData, epochs=Epochs, verbose=0)
    UAE100_50Relu_History = UAE100_50Relu.fit(AE_InputData, AE_TargetData, epochs=Epochs, verbose=0)
    UAE100_50Sig_History = UAE100_50Sig.fit(AE_InputData, AE_TargetData, epochs=Epochs, verbose=0)
    UAE100_50Silu_History = UAE100_50Silu.fit(AE_InputData, AE_TargetData, epochs=Epochs, verbose=0)
    UAE100_50Mish_History = UAE100_50Mish.fit(AE_InputData, AE_TargetData, epochs=Epochs, verbose=0)
    UAE100_50Tanh_History = UAE100_50Tanh.fit(AE_InputData, AE_TargetData, epochs=Epochs, verbose=0)

    TAE100_50Elu_History = TAE100_50Elu.fit(AE_InputData, AE_TargetData, epochs=Epochs, verbose=0)
    TAE100_50Relu_History = TAE100_50Relu.fit(AE_InputData, AE_TargetData, epochs=Epochs, verbose=0)
    TAE100_50Sig_History = TAE100_50Sig.fit(AE_InputData, AE_TargetData, epochs=Epochs, verbose=0)
    TAE100_50Silu_History = TAE100_50Silu.fit(AE_InputData, AE_TargetData, epochs=Epochs, verbose=0)
    TAE100_50Mish_History = TAE100_50Mish.fit(AE_InputData, AE_TargetData, epochs=Epochs, verbose=0)
    TAE100_50Tanh_History = TAE100_50Tanh.fit(AE_InputData, AE_TargetData, epochs=Epochs, verbose=0)

    Ex50Elu_100_History = Ex50Elu_100.fit(Ex_InputData, Ex_TargetData, epochs=Epochs, verbose=0)
    Ex50Relu_100_History = Ex50Relu_100.fit(Ex_InputData, Ex_TargetData, epochs=Epochs, verbose=0)
    Ex50Sig_100_History = Ex50Sig_100.fit(Ex_InputData, Ex_TargetData, epochs=Epochs, verbose=0)
    Ex50Silu_100_History = Ex50Silu_100.fit(Ex_InputData, Ex_TargetData, epochs=Epochs, verbose=0)
    Ex50Mish_100_History = Ex50Mish_100.fit(Ex_InputData, Ex_TargetData, epochs=Epochs, verbose=0)
    Ex50Tanh_100_History = Ex50Tanh_100.fit(Ex_InputData, Ex_TargetData, epochs=Epochs, verbose=0)

    ########## Extract Decoders ##############

    # UAE100-50Elu
    AEDecoder_Input = keras.layers.Input(shape=(1,))
    AEDecoder_Layer1 = UAE100_50Elu.get_layer('Dec1')(AEDecoder_Input)
    AEDecoder_Layer2 = UAE100_50Elu.get_layer('Dec2')(AEDecoder_Layer1)
    UAEDec100_50Elu = keras.Model(inputs=AEDecoder_Input, outputs=AEDecoder_Layer2)

    # UAE100-50Relu
    AEDecoder_Input = keras.layers.Input(shape=(1,))
    AEDecoder_Layer1 = UAE100_50Relu.get_layer('Dec1')(AEDecoder_Input)
    AEDecoder_Layer2 = UAE100_50Relu.get_layer('Dec2')(AEDecoder_Layer1)
    UAEDec100_50Relu = keras.Model(inputs=AEDecoder_Input, outputs=AEDecoder_Layer2)

    # UAE100-50Sig
    AEDecoder_Input = keras.layers.Input(shape=(1,))
    AEDecoder_Layer1 = UAE100_50Sig.get_layer('Dec1')(AEDecoder_Input)
    AEDecoder_Layer2 = UAE100_50Sig.get_layer('Dec2')(AEDecoder_Layer1)
    UAEDec100_50Sig = keras.Model(inputs=AEDecoder_Input, outputs=AEDecoder_Layer2)

    # UAE100-50Silu
    AEDecoder_Input = keras.layers.Input(shape=(1,))
    AEDecoder_Layer1 = UAE100_50Silu.get_layer('Dec1')(AEDecoder_Input)
    AEDecoder_Layer2 = UAE100_50Silu.get_layer('Dec2')(AEDecoder_Layer1)
    UAEDec100_50Silu = keras.Model(inputs=AEDecoder_Input, outputs=AEDecoder_Layer2)

    # UAE100-50Mish
    AEDecoder_Input = keras.layers.Input(shape=(1,))
    AEDecoder_Layer1 = UAE100_50Mish.get_layer('Dec1')(AEDecoder_Input)
    AEDecoder_Layer2 = UAE100_50Mish.get_layer('Dec2')(AEDecoder_Layer1)
    UAEDec100_50Mish = keras.Model(inputs=AEDecoder_Input, outputs=AEDecoder_Layer2)

    # UAE100-50Tanh
    AEDecoder_Input = keras.layers.Input(shape=(1,))
    AEDecoder_Layer1 = UAE100_50Tanh.get_layer('Dec1')(AEDecoder_Input)
    AEDecoder_Layer2 = UAE100_50Tanh.get_layer('Dec2')(AEDecoder_Layer1)
    UAEDec100_50Tanh = keras.Model(inputs=AEDecoder_Input, outputs=AEDecoder_Layer2)

    # TAE100-50Elu
    AEDecoder_Input = keras.layers.Input(shape=(1,))
    AEDecoder_Layer1 = TAE100_50Elu.get_layer('Dec1')(AEDecoder_Input)
    AEDecoder_Layer2 = TAE100_50Elu.get_layer('Dec2')(AEDecoder_Layer1)
    AEDecoder_Layer3 = TAE100_50Elu.get_layer('Dec3')(AEDecoder_Layer2)
    TAEDec100_50Elu = keras.Model(inputs=AEDecoder_Input, outputs=AEDecoder_Layer3)

    # TAE100-50Relu
    AEDecoder_Input = keras.layers.Input(shape=(1,))
    AEDecoder_Layer1 = TAE100_50Relu.get_layer('Dec1')(AEDecoder_Input)
    AEDecoder_Layer2 = TAE100_50Relu.get_layer('Dec2')(AEDecoder_Layer1)
    AEDecoder_Layer3 = TAE100_50Relu.get_layer('Dec3')(AEDecoder_Layer2)
    TAEDec100_50Relu = keras.Model(inputs=AEDecoder_Input, outputs=AEDecoder_Layer3)

    # TAE100-50Sig
    AEDecoder_Input = keras.layers.Input(shape=(1,))
    AEDecoder_Layer1 = TAE100_50Sig.get_layer('Dec1')(AEDecoder_Input)
    AEDecoder_Layer2 = TAE100_50Sig.get_layer('Dec2')(AEDecoder_Layer1)
    AEDecoder_Layer3 = TAE100_50Sig.get_layer('Dec3')(AEDecoder_Layer2)
    TAEDec100_50Sig = keras.Model(inputs=AEDecoder_Input, outputs=AEDecoder_Layer3)

    # TAE100-50Silu
    AEDecoder_Input = keras.layers.Input(shape=(1,))
    AEDecoder_Layer1 = TAE100_50Silu.get_layer('Dec1')(AEDecoder_Input)
    AEDecoder_Layer2 = TAE100_50Silu.get_layer('Dec2')(AEDecoder_Layer1)
    AEDecoder_Layer3 = TAE100_50Silu.get_layer('Dec3')(AEDecoder_Layer2)
    TAEDec100_50Silu = keras.Model(inputs=AEDecoder_Input, outputs=AEDecoder_Layer3)

    # TAE100-50Mish
    AEDecoder_Input = keras.layers.Input(shape=(1,))
    AEDecoder_Layer1 = TAE100_50Mish.get_layer('Dec1')(AEDecoder_Input)
    AEDecoder_Layer2 = TAE100_50Mish.get_layer('Dec2')(AEDecoder_Layer1)
    AEDecoder_Layer3 = TAE100_50Mish.get_layer('Dec3')(AEDecoder_Layer2)
    TAEDec100_50Mish = keras.Model(inputs=AEDecoder_Input, outputs=AEDecoder_Layer3)

    # TAE100-50Tanh
    AEDecoder_Input = keras.layers.Input(shape=(1,))
    AEDecoder_Layer1 = TAE100_50Tanh.get_layer('Dec1')(AEDecoder_Input)
    AEDecoder_Layer2 = TAE100_50Tanh.get_layer('Dec2')(AEDecoder_Layer1)
    AEDecoder_Layer3 = TAE100_50Tanh.get_layer('Dec3')(AEDecoder_Layer2)
    TAEDec100_50Tanh = keras.Model(inputs=AEDecoder_Input, outputs=AEDecoder_Layer3)

    ########## Apply Models ###############

    # Create Test Data
    YUMean = np.reshape(np.copy(YUnpertMean[:,0]),(-1,1))
    Stride = np.arange(0,100)

    # Predict Unperturbed Data    
    UAE100_50Elu_YUResults = UAEDec100_50Elu.predict(YUMean)
    UAE100_50Relu_YUResults = UAEDec100_50Relu.predict(YUMean)
    UAE100_50Sig_YUResults = UAEDec100_50Sig.predict(YUMean)
    UAE100_50Silu_YUResults = UAEDec100_50Silu.predict(YUMean)
    UAE100_50Mish_YUResults = UAEDec100_50Mish.predict(YUMean)
    UAE100_50Tanh_YUResults = UAEDec100_50Tanh.predict(YUMean)

    TAE100_50Elu_YUResults = TAEDec100_50Elu.predict(YUMean)
    TAE100_50Relu_YUResults = TAEDec100_50Relu.predict(YUMean)
    TAE100_50Sig_YUResults = TAEDec100_50Sig.predict(YUMean)
    TAE100_50Silu_YUResults = TAEDec100_50Silu.predict(YUMean)
    TAE100_50Mish_YUResults = TAEDec100_50Mish.predict(YUMean)
    TAE100_50Tanh_YUResults = TAEDec100_50Tanh.predict(YUMean)

    Ex50Elu_100_YUResults = Ex50Elu_100.predict(YUMean)
    Ex50Relu_100_YUResults = Ex50Relu_100.predict(YUMean)
    Ex50Sig_100_YUResults = Ex50Sig_100.predict(YUMean)
    Ex50Silu_100_YUResults = Ex50Silu_100.predict(YUMean)
    Ex50Mish_100_YUResults = Ex50Mish_100.predict(YUMean)
    Ex50Tanh_100_YUResults = Ex50Tanh_100.predict(YUMean)


    for i in range(0,10):
        UAE100_50Elu_Corr[i,j] = sp.stats.pearsonr(YUnpert[i,:],UAE100_50Elu_YUResults[i,:])[0]
        UAE100_50Relu_Corr[i,j] = sp.stats.pearsonr(YUnpert[i,:],UAE100_50Relu_YUResults[i,:])[0]
        UAE100_50Sig_Corr[i,j] = sp.stats.pearsonr(YUnpert[i,:],UAE100_50Sig_YUResults[i,:])[0]
        UAE100_50Silu_Corr[i,j] = sp.stats.pearsonr(YUnpert[i,:],UAE100_50Silu_YUResults[i,:])[0]
        UAE100_50Mish_Corr[i,j] = sp.stats.pearsonr(YUnpert[i,:],UAE100_50Mish_YUResults[i,:])[0]
        UAE100_50Tanh_Corr[i,j] = sp.stats.pearsonr(YUnpert[i,:],UAE100_50Tanh_YUResults[i,:])[0]

        UAE100_50Elu_RSqr[i,j] = rsqr(YUnpert[i,:],UAE100_50Elu_YUResults[i,:])
        UAE100_50Relu_RSqr[i,j] = rsqr(YUnpert[i,:],UAE100_50Relu_YUResults[i,:])
        UAE100_50Sig_RSqr[i,j] = rsqr(YUnpert[i,:],UAE100_50Sig_YUResults[i,:])
        UAE100_50Silu_RSqr[i,j] = rsqr(YUnpert[i,:],UAE100_50Silu_YUResults[i,:])
        UAE100_50Mish_RSqr[i,j] = rsqr(YUnpert[i,:],UAE100_50Mish_YUResults[i,:])
        UAE100_50Tanh_RSqr[i,j] = rsqr(YUnpert[i,:],UAE100_50Tanh_YUResults[i,:])

        TAE100_50Elu_Corr[i,j] = sp.stats.pearsonr(YUnpert[i,:],TAE100_50Elu_YUResults[i,:])[0]
        TAE100_50Relu_Corr[i,j] = sp.stats.pearsonr(YUnpert[i,:],TAE100_50Relu_YUResults[i,:])[0]
        TAE100_50Sig_Corr[i,j] = sp.stats.pearsonr(YUnpert[i,:],TAE100_50Sig_YUResults[i,:])[0]
        TAE100_50Silu_Corr[i,j] = sp.stats.pearsonr(YUnpert[i,:],TAE100_50Silu_YUResults[i,:])[0]
        TAE100_50Mish_Corr[i,j] = sp.stats.pearsonr(YUnpert[i,:],TAE100_50Mish_YUResults[i,:])[0]
        TAE100_50Tanh_Corr[i,j] = sp.stats.pearsonr(YUnpert[i,:],TAE100_50Tanh_YUResults[i,:])[0]
        TAE100_50_Corr[i,j] = sp.stats.pearsonr(YUnpert[i,:],TAE100_50_YUResults[i,:])[0]

        TAE100_50Elu_RSqr[i,j] = rsqr(YUnpert[i,:],TAE100_50Elu_YUResults[i,:])
        TAE100_50Relu_RSqr[i,j] = rsqr(YUnpert[i,:],TAE100_50Relu_YUResults[i,:])
        TAE100_50Sig_RSqr[i,j] = rsqr(YUnpert[i,:],TAE100_50Sig_YUResults[i,:])
        TAE100_50Silu_RSqr[i,j] = rsqr(YUnpert[i,:],TAE100_50Silu_YUResults[i,:])
        TAE100_50Mish_RSqr[i,j] = rsqr(YUnpert[i,:],TAE100_50Mish_YUResults[i,:])
        TAE100_50Tanh_RSqr[i,j] = rsqr(YUnpert[i,:],TAE100_50Tanh_YUResults[i,:])
        TAE100_50_RSqr[i,j] = rsqr(YUnpert[i,:],TAE100_50_YUResults[i,:])

        Ex50Elu_100_Corr[i,j] = sp.stats.pearsonr(YUnpert[i,:],Ex50Elu_100_YUResults[i,:])[0]
        Ex50Relu_100_Corr[i,j] = sp.stats.pearsonr(YUnpert[i,:],Ex50Relu_100_YUResults[i,:])[0]
        Ex50Sig_100_Corr[i,j] = sp.stats.pearsonr(YUnpert[i,:],Ex50Sig_100_YUResults[i,:])[0]
        Ex50Silu_100_Corr[i,j] = sp.stats.pearsonr(YUnpert[i,:],Ex50Silu_100_YUResults[i,:])[0]
        Ex50Mish_100_Corr[i,j] = sp.stats.pearsonr(YUnpert[i,:],Ex50Mish_100_YUResults[i,:])[0]
        Ex50Tanh_100_Corr[i,j] = sp.stats.pearsonr(YUnpert[i,:],Ex50Tanh_100_YUResults[i,:])[0]

        Ex50Elu_100_RSqr[i,j] = rsqr(YUnpert[i,:],Ex50Elu_100_YUResults[i,:])
        Ex50Relu_100_RSqr[i,j] = rsqr(YUnpert[i,:],Ex50Relu_100_YUResults[i,:])
        Ex50Sig_100_RSqr[i,j] = rsqr(YUnpert[i,:],Ex50Sig_100_YUResults[i,:])
        Ex50Silu_100_RSqr[i,j] = rsqr(YUnpert[i,:],Ex50Silu_100_YUResults[i,:])
        Ex50Mish_100_RSqr[i,j] = rsqr(YUnpert[i,:],Ex50Mish_100_YUResults[i,:])
        Ex50Tanh_100_RSqr[i,j] = rsqr(YUnpert[i,:],Ex50Tanh_100_YUResults[i,:])


    UAE100_50Elu.save(f'{UAE_save_dir}/UAE100_50Elu_Model{j}.keras')
    UAE100_50Relu.save(f'{UAE_save_dir}/UAE100_50Relu_Model{j}.keras')
    UAE100_50Sig.save(f'{UAE_save_dir}/UAE100_50Sig_Model{j}.keras')
    UAE100_50Silu.save(f'{UAE_save_dir}/UAE100_50Silu_Model{j}.keras')
    UAE100_50Mish.save(f'{UAE_save_dir}/UAE100_50Mish_Model{j}.keras')
    UAE100_50Tanh.save(f'{UAE_save_dir}/UAE100_50Tanh_Model{j}.keras')

    TAE100_50Elu.save(f'{TAE_save_dir}/TAE100_50Elu_Model{j}.keras')
    TAE100_50Relu.save(f'{TAE_save_dir}/TAE100_50Relu_Model{j}.keras')
    TAE100_50Sig.save(f'{TAE_save_dir}/TAE100_50Sig_Model{j}.keras')
    TAE100_50Silu.save(f'{TAE_save_dir}/TAE100_50Silu_Model{j}.keras')
    TAE100_50Mish.save(f'{TAE_save_dir}/TAE100_50Mish_Model{j}.keras')
    TAE100_50Tanh.save(f'{TAE_save_dir}/TAE100_50Tanh_Model{j}.keras')

    Ex50Elu_100.save(f'{Ex_save_dir}/Ex50Elu_100_Model{j}.keras')
    Ex50Relu_100.save(f'{Ex_save_dir}/Ex50Relu_100_Model{j}.keras')
    Ex50Sig_100.save(f'{Ex_save_dir}/Ex50Sig_100_Model{j}.keras')
    Ex50Silu_100.save(f'{Ex_save_dir}/Ex50Silu_100_Model{j}.keras')
    Ex50Mish_100.save(f'{Ex_save_dir}/Ex50Mish_100_Model{j}.keras')
    Ex50Tanh_100.save(f'{Ex_save_dir}/Ex50Tanh_100_Model{j}.keras')


    np.save(f'{UAE_save_dir}/UAE100_50Elu_History{j}.npy', UAE100_50Elu_History)
    np.save(f'{UAE_save_dir}/UAE100_50Relu_History{j}.npy', UAE100_50Relu_History)
    np.save(f'{UAE_save_dir}/UAE100_50Sig_History{j}.npy', UAE100_50Sig_History)
    np.save(f'{UAE_save_dir}/UAE100_50Silu_History{j}.npy', UAE100_50Silu_History)
    np.save(f'{UAE_save_dir}/UAE100_50Mish_History{j}.npy', UAE100_50Mish_History)
    np.save(f'{UAE_save_dir}/UAE100_50Tanh_History{j}.npy', UAE100_50Tanh_History)

    np.save(f'{TAE_save_dir}/TAE100_50Elu_History{j}.npy', TAE100_50Elu_History)
    np.save(f'{TAE_save_dir}/TAE100_50Relu_History{j}.npy', TAE100_50Relu_History)
    np.save(f'{TAE_save_dir}/TAE100_50Sig_History{j}.npy', TAE100_50Sig_History)
    np.save(f'{TAE_save_dir}/TAE100_50Silu_History{j}.npy', TAE100_50Silu_History)
    np.save(f'{TAE_save_dir}/TAE100_50Mish_History{j}.npy', TAE100_50Mish_History)
    np.save(f'{TAE_save_dir}/TAE100_50Tanh_History{j}.npy', TAE100_50Tanh_History)

    np.save(f'{Ex_save_dir}/Ex50Elu_100_History{j}.npy', Ex50Elu_100_History)
    np.save(f'{Ex_save_dir}/Ex50Relu_100_History{j}.npy', Ex50Relu_100_History)
    np.save(f'{Ex_save_dir}/Ex50Sig_100_History{j}.npy', Ex50Sig_100_History)
    np.save(f'{Ex_save_dir}/Ex50Silu_100_History{j}.npy', Ex50Silu_100_History)
    np.save(f'{Ex_save_dir}/Ex50Mish_100_History{j}.npy', Ex50Mish_100_History)
    np.save(f'{Ex_save_dir}/Ex50Tanh_100_History{j}.npy', Ex50Tanh_100_History)

    mdic = {"UAE100_50Elu_Corr": UAE100_50Elu_Corr,
            "UAE100_50Relu_Corr": UAE100_50Relu_Corr,
            "UAE100_50Sig_Corr": UAE100_50Sig_Corr,
            "UAE100_50Silu_Corr": UAE100_50Silu_Corr,
            "UAE100_50Mish_Corr": UAE100_50Mish_Corr,
            "UAE100_50Tanh_Corr": UAE100_50Tanh_Corr,
            "TAE100_50Elu_Corr": TAE100_50Elu_Corr,
            "TAE100_50Relu_Corr": TAE100_50Relu_Corr,
            "TAE100_50Sig_Corr": TAE100_50Sig_Corr,
            "TAE100_50Silu_Corr": TAE100_50Silu_Corr,
            "TAE100_50Mish_Corr": TAE100_50Mish_Corr,
            "TAE100_50Tanh_Corr": TAE100_50Tanh_Corr,
            "UAE100_50Elu_RSqr": UAE100_50Elu_RSqr,
            "UAE100_50Relu_RSqr": UAE100_50Relu_RSqr,
            "UAE100_50Sig_RSqr": UAE100_50Sig_RSqr,
            "UAE100_50Silu_RSqr": UAE100_50Silu_RSqr,
            "UAE100_50Mish_RSqr": UAE100_50Mish_RSqr,
            "UAE100_50Tanh_RSqr": UAE100_50Tanh_RSqr,
            "TAE100_50Elu_RSqr": TAE100_50Elu_RSqr,
            "TAE100_50Relu_RSqr": TAE100_50Relu_RSqr,
            "TAE100_50Sig_RSqr": TAE100_50Sig_RSqr,
            "TAE100_50Silu_RSqr": TAE100_50Silu_RSqr,
            "TAE100_50Mish_RSqr": TAE100_50Mish_RSqr,
            "TAE100_50Tanh_RSqr": TAE100_50Tanh_RSqr,
            "Ex50Elu_100_Corr": Ex50Elu_100_Corr,
            "Ex50Relu_100_Corr": Ex50Relu_100_Corr,
            "Ex50Sig_100_Corr": Ex50Sig_100_Corr,
            "Ex50Silu_100_Corr": Ex50Silu_100_Corr,
            "Ex50Mish_100_Corr": Ex50Mish_100_Corr,
            "Ex50Tanh_100_Corr": Ex50Tanh_100_Corr,
            "Epochs": Epochs,
            "N": N
            }
    ResultsFileName = "Results.mat"
    matFullPath = os.path.join(save_dir,ResultsFileName)
    hd.savemat(matFullPath,mdic)

elapsed = time.time()-t

print(elapsed)

# %% [code]


# %% [code]
